# Supplementary material for: Willingness to accept capitation payment system under the Ghana National Health Insurance Policy: do income levels matter?
Source: Health Econ Rev. 2017 Nov 3;7:38. doi: 10.1186/s13561-017-0175-1 (PMC5670093; doi:10.1186/s13561-017-0175-1)
Supplement: Supplementary file 1 — Data. (XLS 279 kb) [file 13561_2017_175_MOESM1_ESM.xls]

## Sheet: Sheet1
Ylevel	willing	hholdsize	educatn	sex	age	locatn	awareness	employed	prference	maritalstat	SEX	logYlevel	higY	AR	GR	ER	NR	WR	BA	VR	CR	UE	UW
2000	0	7	1	0	32	0	0	0	0	1	1	7.6009	0	1	0	0	0	0	0	0	0	0	0
1300	0	6	3	0	30	0	0	0	1	3	1	7.17012	0	1	0	0	0	0	0	0	0	0	0
6000	0	5	1	1	38	1	0	1	0	1	0	8.69951	1	1	0	0	0	0	0	0	0	0	0
1500	0	5	1	0	31	0	0	0	0	1	1	7.31322	0	1	0	0	0	0	0	0	0	0	0
1500	1	6	1	0	39	1	0	0	0	1	0	7.31322	0	1	0	0	0	0	0	0	0	0	0
1000	0	7	1	0	28	0	1	1	0	1	1	6.90775	0	1	0	0	0	0	0	0	0	0	0
2000	0	7	3	0	32	0	0	0	1	3	1	7.6009	0	1	0	0	0	0	0	0	0	0	0
3000	0	6	3	0	33	0	0	1	1	3	1	8.00637	0	1	0	0	0	0	0	0	0	0	0
1500	0	3	3	0	38	0	0	1	1	3	0	7.31322	0	1	0	0	0	0	0	0	0	0	0
2000	0	2	1	1	37	0	0	0	0	1	0	7.6009	0	1	0	0	0	0	0	0	0	0	0
2200	1	4	1	0	38	1	0	1	0	1	0	7.69621	0	1	0	0	0	0	0	0	0	0	0
1000	1	10	3	0	32	1	1	0	1	3	1	6.90775	0	1	0	0	0	0	0	0	0	0	0
4000	0	4	2	0	43	1	0	1	0	3	0	8.29405	0	1	0	0	0	0	0	0	0	0	0
2500	1	7	3	1	33	1	1	1	1	3	1	7.82405	0	1	0	0	0	0	0	0	0	0	0
1200	0	5	3	0	38	1	0	0	1	3	0	7.09008	0	1	0	0	0	0	0	0	0	0	0
1000	0	13	1	0	41	0	1	1	0	1	0	6.90775	0	1	0	0	0	0	0	0	0	0	0
3000	0	9	1	1	36	1	0	1	0	1	0	8.00637	0	1	0	0	0	0	0	0	0	0	0
1000	0	4	1	0	45	0	0	0	0	1	0	6.90775	0	1	0	0	0	0	0	0	0	0	0
1000	0	14	1	0	35	0	1	0	0	1	1	6.90775	0	1	0	0	0	0	0	0	0	0	0
1500	1	6	1	0	37	1	0	1	0	1	0	7.31322	0	1	0	0	0	0	0	0	0	0	0
2000	0	2	1	1	35	1	0	0	0	1	1	7.6009	0	1	0	0	0	0	0	0	0	0	0
1000	0	3	3	0	24	1	0	0	1	3	1	6.90775	0	1	0	0	0	0	0	0	0	0	0
2000	0	7	1	0	35	1	1	1	0	1	1	7.6009	0	1	0	0	0	0	0	0	0	0	0
1000	0	3	3	0	34	0	0	0	1	3	1	6.90775	0	1	0	0	0	0	0	0	0	0	0
4000	0	6	1	1	24	1	0	0	1	1	1	8.29405	0	1	0	0	0	0	0	0	0	0	0
2000	0	5	1	1	28	1	0	0	1	1	1	7.6009	0	1	0	0	0	0	0	0	0	0	0
1000	1	1	1	0	27	1	0	1	1	1	1	6.90775	0	1	0	0	0	0	0	0	0	0	0
1000	0	4	1	1	27	0	0	1	1	1	1	6.90775	0	1	0	0	0	0	0	0	0	0	0
2000	0	6	1	1	25	0	1	0	1	1	1	7.6009	0	1	0	0	0	0	0	0	0	0	0
2500	1	6	1	0	31	1	0	1	1	1	1	7.82405	0	1	0	0	0	0	0	0	0	0	0
1500	1	2	1	0	33	1	0	1	1	1	1	7.31322	0	1	0	0	0	0	0	0	0	0	0
1500	1	15	1	1	31	1	0	0	1	1	1	7.31322	0	1	0	0	0	0	0	0	0	0	0
600	0	5	1	1	34	0	0	1	1	1	1	6.39693	0	1	0	0	0	0	0	0	0	0	0
2000	0	2	1	0	32	0	1	0	0	1	1	7.6009	0	1	0	0	0	0	0	0	0	0	0
1000	0	3	1	1	25	0	1	0	1	1	1	6.90775	0	1	0	0	0	0	0	0	0	0	0
300	0	1	1	0	34	0	0	1	1	1	1	5.70378	0	1	0	0	0	0	0	0	0	0	0
2000	0	15	1	1	38	1	1	0	1	1	1	7.6009	0	1	0	0	0	0	0	0	0	0	0
800	0	3	1	1	24	0	0	0	1	1	1	6.68461	0	1	0	0	0	0	0	0	0	0	0
400	1	2	1	0	25	0	0	1	1	1	1	5.99146	0	1	0	0	0	0	0	0	0	0	0
2000	0	18	1	0	40	1	0	1	1	1	0	7.6009	0	1	0	0	0	0	0	0	0	0	0
1000	1	9	3	0	33	1	0	0	1	3	1	6.90775	0	1	0	0	0	0	0	0	0	0	0
500	0	5	1	1	28	0	0	0	1	1	1	6.21461	0	1	0	0	0	0	0	0	0	0	0
600	0	2	3	0	30	0	1	1	1	3	1	6.39693	0	1	0	0	0	0	0	0	0	0	0
2000	0	4	1	1	40	0	1	0	1	1	0	7.6009	0	1	0	0	0	0	0	0	0	0	0
800	0	2	3	0	30	0	0	1	1	3	1	6.68461	0	1	0	0	0	0	0	0	0	0	0
1500	0	3	1	1	25	0	0	1	0	1	1	7.31322	0	1	0	0	0	0	0	0	0	0	0
8000	0	5	1	0	20	0	0	0	0	1	1	8.9872	1	1	0	0	0	0	0	0	0	0	0
2000	0	10	1	1	32	0	0	0	0	1	1	7.6009	0	1	0	0	0	0	0	0	0	0	0
1000	0	5	3	0	31	0	0	1	1	3	1	6.90775	0	1	0	0	0	0	0	0	0	0	0
3000	0	6	1	1	32	0	0	1	0	1	1	8.00637	0	1	0	0	0	0	0	0	0	0	0
3000	0	5	1	1	38	0	0	0	0	1	0	8.00637	0	1	0	0	0	0	0	0	0	0	0
2000	0	5	1	1	40	1	0	0	0	1	0	7.6009	0	1	0	0	0	0	0	0	0	0	0
2000	0	8	3	0	35	0	0	1	1	3	1	7.6009	0	1	0	0	0	0	0	0	0	0	0
1600	0	8	3	1	35	0	1	0	1	3	1	7.37776	0	1	0	0	0	0	0	0	0	0	0
3000	0	7	1	1	27	1	0	0	0	1	1	8.00637	0	1	0	0	0	0	0	0	0	0	0
1000	0	10	1	1	38	0	0	1	0	1	0	6.90775	0	1	0	0	0	0	0	0	0	0	0
1800	1	1	1	1	39	0	0	0	0	1	0	7.49554	0	1	0	0	0	0	0	0	0	0	0
1500	0	4	1	0	40	1	0	0	1	1	0	7.31322	0	1	0	0	0	0	0	0	0	0	0
2000	1	10	1	1	57	1	0	0	0	1	0	7.6009	0	1	0	0	0	0	0	0	0	0	0
1800	1	2	1	0	36	0	0	0	1	1	0	7.49554	0	1	0	0	0	0	0	0	0	0	0
5000	0	5	1	0	31	1	0	0	1	1	1	8.51719	1	1	0	0	0	0	0	0	0	0	0
1500	1	5	1	0	57	0	0	0	1	1	0	7.31322	0	1	0	0	0	0	0	0	0	0	0
2500	0	6	1	1	34	1	1	0	0	1	1	7.82405	0	1	0	0	0	0	0	0	0	0	0
5000	0	8	1	1	35	1	0	1	0	1	1	8.51719	1	1	0	0	0	0	0	0	0	0	0
2000	0	6	1	0	26	0	0	0	0	1	1	7.6009	0	1	0	0	0	0	0	0	0	0	0
3000	0	8	1	1	28	0	0	0	0	1	1	8.00637	0	1	0	0	0	0	0	0	0	0	0
2000	0	5	3	0	35	1	0	0	1	3	1	7.6009	0	1	0	0	0	0	0	0	0	0	0
2500	1	4	1	0	48	0	0	0	0	1	0	7.82405	0	1	0	0	0	0	0	0	0	0	0
5000	0	2	1	0	28	0	0	1	0	3	1	8.51719	1	1	0	0	0	0	0	0	0	0	0
5000	1	4	1	0	49	1	1	1	1	1	0	8.51719	1	1	0	0	0	0	0	0	0	0	0
3000	0	5	1	0	33	0	1	1	1	1	1	8.00637	0	1	0	0	0	0	0	0	0	0	0
3000	0	4	1	0	42	1	0	1	1	1	0	8.00637	0	1	0	0	0	0	0	0	0	0	0
3000	0	2	1	0	36	0	0	1	1	1	0	8.00637	0	1	0	0	0	0	0	0	0	0	0
3000	0	1	1	1	29	1	0	1	1	1	1	8.00637	0	1	0	0	0	0	0	0	0	0	0
3000	1	8	1	0	37	0	0	1	1	1	0	8.00637	0	1	0	0	0	0	0	0	0	0	0
5000	0	4	1	0	28	1	0	1	1	1	1	8.51719	1	1	0	0	0	0	0	0	0	0	0
3500	0	6	1	0	27	1	0	1	1	1	1	8.16052	0	1	0	0	0	0	0	0	0	0	0
3000	0	2	1	0	32	1	1	0	1	1	1	8.00637	0	1	0	0	0	0	0	0	0	0	0
2000	0	6	1	1	22	0	0	0	1	1	1	7.6009	0	1	0	0	0	0	0	0	0	0	0
4000	0	5	1	0	27	1	1	0	1	1	1	8.29405	0	1	0	0	0	0	0	0	0	0	0
1500	0	5	1	1	34	0	0	0	1	1	1	7.31322	0	1	0	0	0	0	0	0	0	0	0
1500	0	20	1	1	52	0	0	0	0	1	0	7.31322	0	1	0	0	0	0	0	0	0	0	0
4000	1	6	1	0	39	1	0	0	0	1	0	8.29405	0	1	0	0	0	0	0	0	0	0	0
1500	1	2	1	0	25	1	0	1	0	1	1	7.31322	0	1	0	0	0	0	0	0	0	0	0
2000	0	4	3	0	46	0	0	0	1	3	0	7.6009	0	1	0	0	0	0	0	0	0	0	0
2000	0	6	3	0	26	0	0	0	1	3	1	7.6009	0	1	0	0	0	0	0	0	0	0	0
2000	0	12	3	1	42	0	0	1	1	3	0	7.6009	0	1	0	0	0	0	0	0	0	0	0
1000	1	22	3	0	46	0	0	0	1	3	0	6.90775	0	1	0	0	0	0	0	0	0	0	0
1000	0	10	1	0	46	0	0	0	0	1	0	6.90775	0	1	0	0	0	0	0	0	0	0	0
1000	0	7	1	0	36	0	0	0	0	1	0	6.90775	0	1	0	0	0	0	0	0	0	0	0
1500	0	12	1	0	26	1	0	1	0	1	1	7.31322	0	1	0	0	0	0	0	0	0	0	0
1200	0	5	1	0	40	0	0	0	0	1	0	7.09008	0	1	0	0	0	0	0	0	0	0	0
2000	1	6	1	1	28	1	1	0	0	1	1	7.6009	0	1	0	0	0	0	0	0	0	0	0
3000	1	8	1	0	43	1	0	0	0	1	0	8.00637	0	1	0	0	0	0	0	0	0	0	0
1500	0	3	3	0	29	0	0	0	1	3	1	7.31322	0	1	0	0	0	0	0	0	0	0	0
1500	0	5	1	1	25	0	1	1	0	1	1	7.31322	0	1	0	0	0	0	0	0	0	0	0
2000	1	4	1	1	31	0	1	0	0	1	1	7.6009	0	1	0	0	0	0	0	0	0	0	0
1000	0	5	3	0	41	0	0	0	1	3	0	6.90775	0	1	0	0	0	0	0	0	0	0	0
3000	0	4	1	1	30	0	0	1	0	1	1	8.00637	0	1	0	0	0	0	0	0	0	0	0
3000	0	9	1	1	30	0	0	0	0	1	1	8.00637	0	1	0	0	0	0	0	0	0	0	0
5000	1	0	3	0	39	0	1	1	0	1	0	8.51719	1	1	0	0	0	0	0	0	0	0	0
5000	1	1	1	0	39	0	0	0	0	2	0	8.51719	1	1	0	0	0	0	0	0	0	0	0
5000	0	5	3	0	39	1	0	0	0	3	0	8.51719	1	1	0	0	0	0	0	0	0	0	0
5000	1	1	1	1	42	1	1	0	0	3	0	8.51719	1	1	0	0	0	0	0	0	0	0	0
7000	1	2	3	1	33	0	0	1	1	4	1	8.85366	1	1	0	0	0	0	0	0	0	0	0
8000	1	4	2	1	38	1	1	0	1	3	0	8.9872	1	1	0	0	0	0	0	0	0	0	0
7000	0	1	2	1	40	0	1	0	0	3	0	8.85366	1	1	0	0	0	0	0	0	0	0	0
2500	0	0	3	1	30	0	0	1	0	3	1	7.82405	0	1	0	0	0	0	0	0	0	0	0
8000	0	2	2	1	29	0	1	0	1	4	1	8.9872	1	1	0	0	0	0	0	0	0	0	0
7000	0	3	3	1	31	0	1	0	1	3	1	8.85366	1	1	0	0	0	0	0	0	0	0	0
6000	0	5	3	0	40	1	0	0	1	4	0	8.69951	1	1	0	0	0	0	0	0	0	0	0
5000	1	2	3	0	30	0	1	1	0	3	1	8.51719	1	1	0	0	0	0	0	0	0	0	0
5000	0	5	2	1	30	0	1	0	0	4	1	8.51719	1	1	0	0	0	0	0	0	0	0	0
5000	1	1	3	0	40	1	1	0	1	3	0	8.51719	1	1	0	0	0	0	0	0	0	0	0
5000	0	3	3	1	32	1	1	0	0	4	1	8.51719	1	1	0	0	0	0	0	0	0	0	0
6000	1	2	1	1	33	0	1	1	0	3	1	8.69951	1	1	0	0	0	0	0	0	0	0	0
7000	0	3	1	1	35	0	1	0	1	4	1	8.85366	1	1	0	0	0	0	0	0	0	0	0
5000	1	1	2	0	30	1	0	1	1	4	1	8.51719	1	1	0	0	0	0	0	0	0	0	0
6000	0	5	1	1	30	0	1	0	0	2	1	8.69951	1	1	0	0	0	0	0	0	0	0	0
5000	0	5	3	0	35	0	1	0	0	2	1	8.51719	1	1	0	0	0	0	0	0	0	0	0
7000	1	4	3	1	34	0	1	0	1	4	1	8.85366	1	1	0	0	0	0	0	0	0	0	0
6000	1	2	3	1	38	1	1	0	0	3	0	8.69951	1	1	0	0	0	0	0	0	0	0	0
5000	0	2	3	1	30	0	0	1	0	2	1	8.51719	1	1	0	0	0	0	0	0	0	0	0
5000	0	3	3	0	30	1	0	0	1	3	1	8.51719	1	1	0	0	0	0	0	0	0	0	0
7000	1	2	3	0	39	0	1	0	1	4	0	8.85366	1	1	0	0	0	0	0	0	0	0	0
5500	1	5	2	0	45	0	0	0	1	4	0	8.6125	1	1	0	0	0	0	0	0	0	0	0
8000	0	5	2	1	49	1	0	0	0	2	0	8.9872	1	1	0	0	0	0	0	0	0	0	0
4000	0	9	2	1	44	0	1	0	1	4	0	8.29405	0	1	0	0	0	0	0	0	0	0	0
5000	1	3	3	1	47	1	1	0	0	4	0	8.51719	1	1	0	0	0	0	0	0	0	0	0
6000	1	8	3	1	40	0	1	1	1	4	0	8.69951	1	1	0	0	0	0	0	0	0	0	0
9000	0	9	4	0	38	1	1	0	1	1	0	9.10498	1	1	0	0	0	0	0	0	0	0	0
5000	0	7	1	1	37	0	0	0	0	1	0	8.51719	1	1	0	0	0	0	0	0	0	0	0
5000	0	7	1	0	37	1	0	0	1	4	0	8.51719	1	1	0	0	0	0	0	0	0	0	0
5000	0	5	1	1	45	0	0	1	0	1	0	8.51719	1	1	0	0	0	0	0	0	0	0	0
5000	0	6	1	1	37	0	0	0	0	1	0	8.51719	1	1	0	0	0	0	0	0	0	0	0
400	0	4	1	1	33	1	0	0	1	4	1	5.99146	0	1	0	0	0	0	0	0	0	0	0
5000	0	12	1	1	36	1	0	1	0	1	0	8.51719	1	1	0	0	0	0	0	0	0	0	0
5000	0	4	1	1	45	1	0	1	0	1	0	8.51719	1	1	0	0	0	0	0	0	0	0	0
10000	0	8	1	0	36	0	0	1	0	1	0	9.21034	1	1	0	0	0	0	0	0	0	0	0
5000	0	8	1	1	36	1	0	1	0	1	0	8.51719	1	1	0	0	0	0	0	0	0	0	0
3000	0	6	1	1	40	0	0	0	0	1	0	8.00637	0	1	0	0	0	0	0	0	0	0	0
2000	0	6	1	1	45	1	0	1	0	1	0	7.6009	0	1	0	0	0	0	0	0	0	0	0
4000	0	3	1	1	44	1	0	1	0	1	0	8.29405	0	1	0	0	0	0	0	0	0	0	0
5000	0	7	1	1	27	0	0	0	1	4	1	8.51719	1	1	0	0	0	0	0	0	0	0	0
5000	0	7	1	0	37	0	0	0	0	1	0	8.51719	1	1	0	0	0	0	0	0	0	0	0
6000	0	5	1	1	45	0	0	1	0	1	0	8.69951	1	1	0	0	0	0	0	0	0	0	0
5000	0	6	1	1	47	1	0	1	0	1	0	8.51719	1	1	0	0	0	0	0	0	0	0	0
4000	0	4	1	0	44	0	0	0	1	4	0	8.29405	0	1	0	0	0	0	0	0	0	0	0
5000	0	8	1	0	40	1	0	0	1	3	0	8.51719	1	1	0	0	0	0	0	0	0	0	0
500	0	4	1	1	29	0	0	0	1	4	1	6.21461	0	1	0	0	0	0	0	0	0	0	0
5000	0	9	1	1	36	1	0	0	0	1	0	8.51719	1	1	0	0	0	0	0	0	0	0	0
5000	0	9	1	1	24	0	0	1	1	3	1	8.51719	1	1	0	0	0	0	0	0	0	0	0
5000	0	2	1	1	27	0	0	0	1	3	1	8.51719	1	1	0	0	0	0	0	0	0	0	0
5000	0	6	1	1	27	0	0	0	0	1	1	8.51719	1	1	0	0	0	0	0	0	0	0	0
5000	0	8	1	1	34	0	0	0	1	4	1	8.51719	1	1	0	0	0	0	0	0	0	0	0
300	0	4	1	1	45	1	0	0	0	1	0	5.70378	0	1	0	0	0	0	0	0	0	0	0
5000	0	3	1	0	37	0	0	1	1	3	0	8.51719	1	1	0	0	0	0	0	0	0	0	0
5000	0	6	1	0	34	0	0	0	1	3	1	8.51719	1	1	0	0	0	0	0	0	0	0	0
5000	0	9	1	0	27	0	0	0	1	3	1	8.51719	1	1	0	0	0	0	0	0	0	0	0
5000	0	3	1	1	44	0	0	0	1	3	0	8.51719	1	1	0	0	0	0	0	0	0	0	0
5000	0	3	1	0	37	1	0	1	1	3	0	8.51719	1	1	0	0	0	0	0	0	0	0	0
200	0	5	1	1	35	0	0	1	0	1	1	5.29832	0	1	0	0	0	0	0	0	0	0	0
5000	0	3	1	1	45	1	0	1	1	3	0	8.51719	1	1	0	0	0	0	0	0	0	0	0
5000	0	7	1	1	27	0	0	1	0	3	1	8.51719	1	1	0	0	0	0	0	0	0	0	0
5000	0	2	1	0	32	1	0	0	0	1	1	8.51719	1	1	0	0	0	0	0	0	0	0	0
2000	0	7	1	1	30	1	0	0	0	1	1	7.6009	0	1	0	0	0	0	0	0	0	0	0
2500	0	7	1	1	34	0	0	1	0	3	1	7.82405	0	1	0	0	0	0	0	0	0	0	0
1000	0	3	1	1	37	0	0	0	0	1	0	6.90775	0	1	0	0	0	0	0	0	0	0	0
1200	0	5	1	1	40	1	0	0	1	4	0	7.09008	0	1	0	0	0	0	0	0	0	0	0
1000	0	7	1	1	33	0	0	1	0	1	1	6.90775	0	1	0	0	0	0	0	0	0	0	0
3000	0	4	1	1	39	0	0	1	1	3	0	8.00637	0	1	0	0	0	0	0	0	0	0	0
10000	0	3	1	1	32	0	0	1	0	3	1	9.21034	1	1	0	0	0	0	0	0	0	0	0
2000	0	7	1	1	44	1	0	1	1	4	0	7.6009	0	1	0	0	0	0	0	0	0	0	0
4000	0	7	1	1	42	1	0	0	1	3	0	8.29405	0	1	0	0	0	0	0	0	0	0	0
2500	0	5	1	1	34	1	0	0	1	3	1	7.82405	0	1	0	0	0	0	0	0	0	0	0
1000	0	5	1	1	43	1	0	1	1	3	0	6.90775	0	1	0	0	0	0	0	0	0	0	0
5000	0	3	1	0	36	1	0	1	1	4	0	8.51719	1	1	0	0	0	0	0	0	0	0	0
1200	0	5	1	1	37	1	0	1	1	3	0	7.09008	0	1	0	0	0	0	0	0	0	0	0
6000	0	8	1	1	35	1	0	0	1	4	1	8.69951	1	1	0	0	0	0	0	0	0	0	0
800	0	3	1	1	35	0	0	1	1	4	1	6.68461	0	1	0	0	0	0	0	0	0	0	0
1000	0	7	1	1	37	0	0	1	1	3	0	6.90775	0	1	0	0	0	0	0	0	0	0	0
3000	0	4	1	0	32	0	0	0	1	3	0	8.00637	0	1	0	0	0	0	0	0	0	0	0
2500	0	5	1	1	30	1	0	1	1	4	1	7.82405	0	1	0	0	0	0	0	0	0	0	0
1000	0	3	1	1	34	1	0	0	0	1	1	6.90775	0	1	0	0	0	0	0	0	0	0	0
1200	0	5	1	1	27	1	0	1	0	2	1	7.09008	0	1	0	0	0	0	0	0	0	0	0
600	0	8	1	1	40	0	0	0	1	4	0	6.39693	0	1	0	0	0	0	0	0	0	0	0
800	0	3	1	0	33	0	0	1	1	4	1	6.68461	0	1	0	0	0	0	0	0	0	0	0
1000	0	7	1	1	39	0	0	0	1	4	0	6.90775	0	1	0	0	0	0	0	0	0	0	0
3000	0	4	1	1	32	0	0	0	1	4	1	8.00637	0	1	0	0	0	0	0	0	0	0	0
10000	0	12	1	0	37	0	0	0	0	2	0	9.21034	1	1	0	0	0	0	0	0	0	0	0
2000	0	7	1	1	45	0	0	1	0	1	0	7.6009	0	1	0	0	0	0	0	0	0	0	0
2000	0	7	1	1	44	0	0	1	0	1	0	7.6009	0	1	0	0	0	0	0	0	0	0	0
5000	0	5	1	0	37	1	0	0	0	2	0	8.51719	1	1	0	0	0	0	0	0	0	0	0
5000	0	5	1	1	27	1	0	0	0	2	1	8.51719	1	1	0	0	0	0	0	0	0	0	0
4000	0	4	1	1	45	0	0	1	0	1	0	8.29405	0	1	0	0	0	0	0	0	0	0	0
500	0	7	1	1	47	0	0	0	0	1	0	6.21461	0	1	0	0	0	0	0	0	0	0	0
2500	0	5	1	1	33	0	0	0	1	3	1	7.82405	0	1	0	0	0	0	0	0	0	0	0
1000	0	6	1	0	40	0	0	0	0	1	0	6.90775	0	1	0	0	0	0	0	0	0	0	0
1200	0	5	1	1	29	1	0	0	1	3	1	7.09008	0	1	0	0	0	0	0	0	0	0	0
600	0	8	1	1	46	0	0	0	1	3	0	6.39693	0	1	0	0	0	0	0	0	0	0	0
4000	0	4	1	0	44	0	0	0	1	3	0	8.29405	0	1	0	0	0	0	0	0	0	0	0
2000	0	3	1	1	47	0	0	1	1	4	0	7.6009	0	1	0	0	0	0	0	0	0	0	0
2000	0	7	1	1	47	1	0	0	1	3	0	7.6009	0	1	0	0	0	0	0	0	0	0	0
1200	0	5	1	1	34	1	0	0	1	3	1	7.09008	0	1	0	0	0	0	0	0	0	0	0
600	0	8	1	1	45	0	0	1	1	3	0	6.39693	0	1	0	0	0	0	0	0	0	0	0
10000	0	4	1	1	47	1	0	0	1	3	0	9.21034	1	1	0	0	0	0	0	0	0	0	0
500	0	7	1	0	44	1	0	0	0	1	0	6.21461	0	1	0	0	0	0	0	0	0	0	0
500	0	5	1	1	47	0	0	0	1	4	0	6.21461	0	1	0	0	0	0	0	0	0	0	0
2500	0	5	1	1	44	1	0	1	0	1	0	7.82405	0	1	0	0	0	0	0	0	0	0	0
1000	0	11	1	1	44	1	0	0	0	1	0	6.90775	0	1	0	0	0	0	0	0	0	0	0
3000	0	7	1	1	47	0	0	0	0	1	0	8.00637	0	1	0	0	0	0	0	0	0	0	0
5000	0	10	1	0	47	1	0	1	0	1	0	8.51719	1	1	0	0	0	0	0	0	0	0	0
4000	0	4	1	1	45	0	0	0	0	1	0	8.29405	0	1	0	0	0	0	0	0	0	0	0
5000	0	15	1	0	47	1	0	0	1	1	0	8.51719	1	1	0	0	0	0	0	0	0	0	0
1000	0	7	1	0	33	0	0	0	1	1	1	6.90775	0	1	0	0	0	0	0	0	0	0	0
300	0	4	1	1	36	0	0	0	1	1	0	5.70378	0	1	0	0	0	0	0	0	0	0	0
10000	0	12	1	1	45	0	0	0	1	1	0	9.21034	1	1	0	0	0	0	0	0	0	0	0
2000	0	7	1	0	36	1	0	0	1	3	0	7.6009	0	1	0	0	0	0	0	0	0	0	0
2000	0	7	1	0	29	0	0	0	1	1	1	7.6009	0	1	0	0	0	0	0	0	0	0	0
2000	0	4	1	0	44	1	0	0	0	3	0	7.6009	0	1	0	0	0	0	0	0	0	0	0
1000	0	5	1	1	34	1	0	0	1	3	1	6.90775	0	1	0	0	0	0	0	0	0	0	0
2000	0	3.5	1	0	40	0	0	0	0	3	0	7.6009	0	1	0	0	0	0	0	0	0	0	0
2500	0	5	3	0	39	0	0	0	1	1	0	7.82405	0	1	0	0	0	0	0	0	0	0	0
3000	0	4	1	0	39	0	0	0	1	2	0	8.00637	0	1	0	0	0	0	0	0	0	0	0
5000	0	5	3	0	39	1	0	1	1	3	0	8.51719	1	1	0	0	0	0	0	0	0	0	0
4500	1	1	1	1	42	1	0	1	1	3	0	8.41183	0	1	0	0	0	0	0	0	0	0	0
7000	1	2	3	1	33	1	0	1	1	4	1	8.85366	1	1	0	0	0	0	0	0	0	0	0
10000	1	4	2	1	38	1	1	0	1	3	0	9.21034	1	1	0	0	0	0	0	0	0	0	0
10000	1	1	2	1	40	0	1	1	0	3	0	9.21034	1	1	0	0	0	0	0	0	0	0	0
2500	0	0	3	1	30	0	0	1	0	3	1	7.82405	0	1	0	0	0	0	0	0	0	0	0
5000	1	2	2	1	29	0	0	0	1	4	1	8.51719	1	1	0	0	0	0	0	0	0	0	0
5000	1	3	3	1	31	0	0	1	1	3	1	8.51719	1	1	0	0	0	0	0	0	0	0	0
8000	1	0.5	3	1	40	1	0	1	1	4	0	8.9872	1	1	0	0	0	0	0	0	0	0	0
5000	1	2	3	1	30	0	1	1	0	3	1	8.51719	1	1	0	0	0	0	0	0	0	0	0
8000	1	5	2	1	30	0	1	0	0	4	1	8.9872	1	1	0	0	0	0	0	0	0	0	0
10000	1	1	3	1	40	1	1	0	1	4	0	9.21034	1	1	0	0	0	0	0	0	0	0	0
8000	1	3	3	1	32	1	1	0	0	4	1	8.9872	1	1	0	0	0	0	0	0	0	0	0
8000	1	1.5	1	1	33	0	1	1	0	4	1	8.9872	1	1	0	0	0	0	0	0	0	0	0
7000	1	3	1	1	35	0	1	0	1	4	1	8.85366	1	1	0	0	0	0	0	0	0	0	0
5000	1	1	2	0	30	1	0	1	1	4	1	8.51719	1	1	0	0	0	0	0	0	0	0	0
8000	0	5	1	0	30	0	1	0	0	2	1	8.9872	1	1	0	0	0	0	0	0	0	0	0
5000	0	5	3	0	35	0	1	0	0	2	1	8.51719	1	1	0	0	0	0	0	0	0	0	0
7000	1	4	3	1	34	0	1	1	1	4	1	8.85366	1	1	0	0	0	0	0	0	0	0	0
6000	1	2	3	1	38	1	1	1	0	4	0	8.69951	1	1	0	0	0	0	0	0	0	0	0
5000	1	1.5	3	0	30	1	0	1	0	4	1	8.51719	1	1	0	0	0	0	0	0	0	0	0
3000	1	3	3	0	30	1	0	0	1	3	1	8.00637	0	1	0	0	0	0	0	0	0	0	0
7000	1	1.5	3	0	39	1	1	1	1	4	0	8.85366	1	1	0	0	0	0	0	0	0	0	0
3000	0	5	3	0	42	1	0	1	0	3	0	8.00637	0	1	0	0	0	0	0	0	0	0	0
2000	0	1	1	0	27	0	0	1	1	1	1	7.6009	0	1	0	0	0	0	0	0	0	0	0
2500	0	9	1	1	41	1	0	0	0	1	0	7.82405	0	1	0	0	0	0	0	0	0	0	0
2000	1	7	1	1	45	0	0	1	0	1	0	7.6009	0	1	0	0	0	0	0	0	0	0	0
3000	0	4	1	1	38	1	1	1	0	1	0	8.00637	0	1	0	0	0	0	0	0	0	0	0
1200	0	8	1	1	42	0	1	1	1	4	0	7.09008	0	0	1	0	0	0	0	0	0	0	0
2000	0	7	1	1	34	0	0	0	1	4	1	7.6009	0	0	1	0	0	0	0	0	0	0	0
4000	0	11	1	1	34	0	0	0	0	1	1	8.29405	0	0	1	0	0	0	0	0	0	0	0
5000	1	9	1	1	38	0	1	1	1	4	0	8.51719	1	0	1	0	0	0	0	0	0	0	0
4000	1	7	1	1	42	1	1	1	0	1	0	8.29405	0	0	1	0	0	0	0	0	0	0	0
2500	0	8	1	1	40	1	0	1	1	4	0	7.82405	0	0	1	0	0	0	0	0	0	0	0
2500	0	8	1	1	39	1	0	0	0	1	0	7.82405	0	0	1	0	0	0	0	0	0	0	0
1200	0	6	1	1	38	0	0	0	1	4	0	7.09008	0	0	1	0	0	0	0	0	0	0	0
2000	0	7	1	1	45	0	0	1	0	1	0	7.6009	0	0	1	0	0	0	0	0	0	0	0
2000	0	6	2	1	47	0	1	1	0	3	0	7.6009	0	0	1	0	0	0	0	0	0	0	0
2500	0	2	3	1	35	1	1	0	0	3	1	7.82405	0	0	1	0	0	0	0	0	0	0	0
2200	0	4	3	0	45	0	0	0	1	4	0	7.69621	0	0	1	0	0	0	0	0	0	0	0
400	1	6	1	0	49	1	0	1	0	1	0	5.99146	0	0	1	0	0	0	0	0	0	0	0
500	1	8	3	1	56	1	0	1	0	3	0	6.21461	0	0	1	0	0	0	0	0	0	0	0
500	1	12	1	0	59	1	0	1	0	1	0	6.21461	0	0	1	0	0	0	0	0	0	0	0
5000	0	4	1	1	34	0	0	1	0	1	1	8.51719	1	0	1	0	0	0	0	0	0	0	0
1500	0	9	1	0	35	0	0	0	0	1	1	7.31322	0	0	1	0	0	0	0	0	0	0	0
2500	0	7	1	1	39	0	0	0	1	4	0	7.82405	0	0	1	0	0	0	0	0	0	0	0
1500	0	5	1	1	41	0	0	0	0	1	0	7.31322	0	0	1	0	0	0	0	0	0	0	0
800	0	5	1	1	40	1	0	1	0	1	0	6.68461	0	0	1	0	0	0	0	0	0	0	0
1000	0	6	1	0	33	1	0	1	0	1	1	6.90775	0	0	1	0	0	0	0	0	0	0	0
2000	0	5	3	0	33	0	0	1	0	3	1	7.6009	0	0	1	0	0	0	0	0	0	0	0
2000	0	4	3	0	40	1	0	1	1	4	0	7.6009	0	0	1	0	0	0	0	0	0	0	0
1200	0	4	1	0	38	1	0	1	0	1	0	7.09008	0	0	1	0	0	0	0	0	0	0	0
2000	0	9	1	0	39	1	0	0	1	4	0	7.6009	0	0	1	0	0	0	0	0	0	0	0
3000	0	5	3	0	38	1	0	0	1	3	0	8.00637	0	0	1	0	0	0	0	0	0	0	0
2000	0	8	1	0	43	1	0	1	0	1	0	7.6009	0	0	1	0	0	0	0	0	0	0	0
3000	0	5	3	1	44	1	1	1	1	4	0	8.00637	0	0	1	0	0	0	0	0	0	0	0
2500	0	4	2	0	38	1	0	1	0	3	0	7.82405	0	0	1	0	0	0	0	0	0	0	0
1000	1	4	1	1	56	1	0	1	1	4	0	6.90775	0	0	1	0	0	0	0	0	0	0	0
2800	1	6	1	1	40	0	1	0	1	4	0	7.93738	0	0	1	0	0	0	0	0	0	0	0
2000	1	3	1	0	35	0	1	1	0	1	1	7.6009	0	0	1	0	0	0	0	0	0	0	0
5000	0	7	1	1	45	0	1	0	1	4	0	8.51719	1	0	1	0	0	0	0	0	0	0	0
700	0	2	1	1	37	1	0	1	0	1	0	6.55108	0	0	1	0	0	0	0	0	0	0	0
5000	1	8	1	0	29	1	1	1	0	1	1	8.51719	1	0	1	0	0	0	0	0	0	0	0
870	1	9	1	1	40	0	0	1	1	1	0	6.76849	0	0	1	0	0	0	0	0	0	0	0
4000	0	5	3	1	42	0	0	1	1	4	0	8.29405	0	0	1	0	0	0	0	0	0	0	0
1800	0	5	3	0	35	1	0	1	0	3	1	7.49554	0	0	1	0	0	0	0	0	0	0	0
1500	1	4	3	0	38	0	0	0	0	1	0	7.31322	0	0	1	0	0	0	0	0	0	0	0
900	0	4	3	0	40	0	0	0	0	3	0	6.80239	0	0	1	0	0	0	0	0	0	0	0
1200	0	7	1	1	39	0	0	0	0	1	0	7.09008	0	0	1	0	0	0	0	0	0	0	0
1500	0	3	3	1	36	0	0	0	0	3	0	7.31322	0	0	1	0	0	0	0	0	0	0	0
1000	0	3	1	0	34	1	0	1	0	1	1	6.90775	0	0	1	0	0	0	0	0	0	0	0
1500	0	4	3	1	46	0	1	1	0	3	0	7.31322	0	0	1	0	0	0	0	0	0	0	0
1200	1	6	1	0	42	0	0	1	0	1	0	7.09008	0	0	1	0	0	0	0	0	0	0	0
450	1	7	1	1	43	0	0	1	1	1	0	6.10925	0	0	1	0	0	0	0	0	0	0	0
1000	0	8	1	1	52	0	0	1	1	1	0	6.90775	0	0	1	0	0	0	0	0	0	0	0
2200	0	5	3	0	53	0	1	1	1	4	0	7.69621	0	0	1	0	0	0	0	0	0	0	0
357	1	4	1	0	50	0	0	0	1	1	0	5.87774	0	0	1	0	0	0	0	0	0	0	0
2000	1	3	2	1	38	0	0	1	0	3	0	7.6009	0	0	1	0	0	0	0	0	0	0	0
1500	1	4	1	1	42	0	0	1	1	1	0	7.31322	0	0	1	0	0	0	0	0	0	0	0
1000	0	3	1	0	38	1	0	1	1	1	0	6.90775	0	0	1	0	0	0	0	0	0	0	0
1500	0	7	1	1	36	0	0	1	0	1	0	7.31322	0	0	1	0	0	0	0	0	0	0	0
1000	0	4	1	1	43	1	0	1	0	1	0	6.90775	0	0	1	0	0	0	0	0	0	0	0
400	1	5	1	0	57	0	0	0	1	1	0	5.99146	0	0	1	0	0	0	0	0	0	0	0
1000	1	3	2	1	40	1	0	1	0	3	0	6.90775	0	0	1	0	0	0	0	0	0	0	0
1070	1	5	1	1	38	0	0	1	1	1	0	6.97541	0	0	1	0	0	0	0	0	0	0	0
4000	0	7	3	1	48	0	0	1	0	3	0	8.29405	0	0	1	0	0	0	0	0	0	0	0
1500	1	4	1	0	52	0	0	1	1	1	0	7.31322	0	0	1	0	0	0	0	0	0	0	0
1000	1	3	3	0	33	0	1	1	0	3	1	6.90775	0	0	1	0	0	0	0	0	0	0	0
2500	0	3	1	0	39	1	0	0	0	1	0	7.82405	0	0	1	0	0	0	0	0	0	0	0
1500	0	4	1	1	43	1	0	1	0	1	0	7.31322	0	0	1	0	0	0	0	0	0	0	0
3000	0	5	3	1	29	0	0	0	1	4	1	8.00637	0	0	1	0	0	0	0	0	0	0	0
4000	0	9	3	0	34	1	0	1	0	3	1	8.29405	0	0	1	0	0	0	0	0	0	0	0
2000	0	7	1	0	42	0	0	1	0	1	0	7.6009	0	0	1	0	0	0	0	0	0	0	0
300	1	3	1	1	36	0	0	0	1	1	0	5.70378	0	0	1	0	0	0	0	0	0	0	0
510	1	3	1	1	35	0	0	1	1	1	1	6.23441	0	0	1	0	0	0	0	0	0	0	0
365	1	5	1	1	44	0	0	1	1	1	0	5.8999	0	0	1	0	0	0	0	0	0	0	0
2000	0	5	1	1	41	0	0	1	0	1	0	7.6009	0	0	1	0	0	0	0	0	0	0	0
2000	0	4	1	1	39	0	0	0	1	1	0	7.6009	0	0	1	0	0	0	0	0	0	0	0
2500	0	3	1	0	39	1	0	1	1	1	0	7.82405	0	0	1	0	0	0	0	0	0	0	0
1500	0	3	3	1	30	1	0	1	0	3	1	7.31322	0	0	1	0	0	0	0	0	0	0	0
485	1	4	1	0	48	0	0	1	1	1	0	6.18415	0	0	1	0	0	0	0	0	0	0	0
500	0	6	3	1	48	0	0	0	1	3	0	6.21461	0	0	1	0	0	0	0	0	0	0	0
600	0	3	3	0	50	0	0	0	0	3	0	6.39693	0	0	1	0	0	0	0	0	0	0	0
1000	1	5	1	0	50	0	0	1	1	1	0	6.90775	0	0	1	0	0	0	0	0	0	0	0
800	1	3	2	0	41	0	0	1	0	3	0	6.68461	0	0	1	0	0	0	0	0	0	0	0
3000	0	4	1	1	32	1	0	1	1	1	1	8.00637	0	0	1	0	0	0	0	0	0	0	0
3000	0	6	3	1	36	1	0	1	0	3	0	8.00637	0	0	1	0	0	0	0	0	0	0	0
1500	1	2	1	0	43	0	0	1	1	1	0	7.31322	0	0	1	0	0	0	0	0	0	0	0
3000	0	3	1	1	45	1	1	0	0	1	0	8.00637	0	0	1	0	0	0	0	0	0	0	0
1000	0	2	2	1	41	0	0	1	0	3	0	6.90775	0	0	1	0	0	0	0	0	0	0	0
5000	0	4	3	1	52	0	1	0	1	3	0	8.51719	1	0	1	0	0	0	0	0	0	0	0
5000	0	3	1	0	42	0	0	1	0	1	0	8.51719	1	0	1	0	0	0	0	0	0	0	0
2000	1	3	1	1	56	0	0	0	0	1	0	7.6009	0	0	1	0	0	0	0	0	0	0	0
2000	0	3	3	1	42	0	1	0	0	3	0	7.6009	0	0	1	0	0	0	0	0	0	0	0
5000	0	4	3	0	45	0	1	1	1	4	0	8.51719	1	0	1	0	0	0	0	0	0	0	0
2200	1	3	3	0	40	0	1	0	1	3	0	7.69621	0	0	1	0	0	0	0	0	0	0	0
800	1	4	1	0	54	1	0	0	0	1	0	6.68461	0	0	1	0	0	0	0	0	0	0	0
1000	0	3	3	1	28	0	0	0	1	3	1	6.90775	0	0	1	0	0	0	0	0	0	0	0
1040	0	5	3	0	34	0	0	0	1	3	1	6.94698	0	0	1	0	0	0	0	0	0	0	0
2000	1	6	1	0	29	0	1	1	0	1	1	7.6009	0	0	1	0	0	0	0	0	0	0	0
1000	0	7	1	0	38	0	0	0	0	1	0	6.90775	0	0	1	0	0	0	0	0	0	0	0
1500	0	6	1	1	34	1	0	1	0	1	1	7.31322	0	0	1	0	0	0	0	0	0	0	0
1300	1	9	1	0	43	1	0	0	0	1	0	7.17012	0	0	1	0	0	0	0	0	0	0	0
9000	0	3	3	0	35	1	0	1	1	4	1	9.10498	1	0	1	0	0	0	0	0	0	0	0
7000	1	2	2	1	51	1	0	0	0	4	0	8.85366	1	0	1	0	0	0	0	0	0	0	0
7000	1	7	2	1	42	0	1	0	1	2	0	8.85366	1	0	1	0	0	0	0	0	0	0	0
8000	1	10	3	0	40	1	1	0	1	4	0	8.9872	1	0	1	0	0	0	0	0	0	0	0
7000	1	8	4	0	60	1	0	0	1	4	0	8.85366	1	0	1	0	0	0	0	0	0	0	0
7000	1	2	2	1	39	1	1	0	0	2	0	8.85366	1	0	1	0	0	0	0	0	0	0	0
5000	0	16	3	1	62	0	0	1	0	4	0	8.51719	1	0	1	0	0	0	0	0	0	0	0
5000	0	4	4	1	40	0	0	0	1	3	0	8.51719	1	0	1	0	0	0	0	0	0	0	0
5500	1	5	2	0	45	0	0	1	1	4	0	8.6125	1	0	1	0	0	0	0	0	0	0	0
8000	0	4.5	2	1	49	1	0	0	0	2	0	8.9872	1	0	1	0	0	0	0	0	0	0	0
4000	0	9	2	1	44	0	1	1	1	4	0	8.29405	0	0	1	0	0	0	0	0	0	0	0
5000	1	3	3	1	47	1	1	1	0	4	0	8.51719	1	0	1	0	0	0	0	0	0	0	0
6000	1	8	3	1	40	1	1	1	1	4	0	8.69951	1	0	1	0	0	0	0	0	0	0	0
9000	0	9	4	0	38	1	1	0	1	1	0	9.10498	1	0	1	0	0	0	0	0	0	0	0
5000	1	1	2	1	43	0	1	1	0	4	0	8.51719	1	0	1	0	0	0	0	0	0	0	0
8000	0	3	3	1	43	0	0	0	0	3	0	8.9872	1	0	1	0	0	0	0	0	0	0	0
8000	1	3	3	0	55	1	0	0	1	3	0	8.9872	1	0	1	0	0	0	0	0	0	0	0
7000	1	4	4	1	49	1	1	1	1	4	0	8.85366	1	0	1	0	0	0	0	0	0	0	0
6000	0	7	2	1	28	1	1	0	1	3	1	8.69951	1	0	1	0	0	0	0	0	0	0	0
6000	1	2	4	0	33	0	0	0	0	4	1	8.69951	1	0	1	0	0	0	0	0	0	0	0
9000	0	3	3	0	35	1	0	1	1	4	1	9.10498	1	0	1	0	0	0	0	0	0	0	0
7000	1	2	2	1	51	1	0	0	0	4	0	8.85366	1	0	1	0	0	0	0	0	0	0	0
7000	1	7	2	1	42	0	1	0	1	2	0	8.85366	1	0	1	0	0	0	0	0	0	0	0
8000	1	10	3	0	40	1	1	0	1	4	0	8.9872	1	0	1	0	0	0	0	0	0	0	0
7000	1	8	4	0	60	0	0	0	1	4	0	8.85366	1	0	1	0	0	0	0	0	0	0	0
3000	1	2	3	0	36	1	0	1	1	4	0	8.00637	0	0	1	0	0	0	0	0	0	0	0
3000	1	2.5	1	1	42	0	0	0	0	1	0	8.00637	0	0	1	0	0	0	0	0	0	0	0
3000	1	3	3	1	50	1	0	1	1	4	0	8.00637	0	0	1	0	0	0	0	0	0	0	0
2000	1	1.5	3	1	50	1	0	0	1	4	0	7.6009	0	0	1	0	0	0	0	0	0	0	0
2000	1	1	3	1	42	0	0	0	1	4	0	7.6009	0	0	1	0	0	0	0	0	0	0	0
3000	0	2.5	1	1	37	0	0	1	1	1	0	8.00637	0	0	1	0	0	0	0	0	0	0	0
3000	1	2	1	1	33	1	0	0	0	1	1	8.00637	0	0	1	0	0	0	0	0	0	0	0
2000	1	3	3	0	42	1	0	0	1	4	0	7.6009	0	0	1	0	0	0	0	0	0	0	0
2000	1	2.5	1	1	45	0	0	1	1	1	0	7.6009	0	0	1	0	0	0	0	0	0	0	0
4000	1	3	1	1	47	1	0	0	1	3	0	8.29405	0	0	1	0	0	0	0	0	0	0	0
5000	0	3	1	1	30	1	0	1	1	3	1	8.51719	1	0	1	0	0	0	0	0	0	0	0
2000	1	2	1	1	40	0	0	1	1	3	0	7.6009	0	0	1	0	0	0	0	0	0	0	0
2000	1	3	1	1	41	0	0	1	0	3	0	7.6009	0	0	1	0	0	0	0	0	0	0	0
1000	1	1	1	1	36	1	0	1	1	3	0	6.90775	0	0	1	0	0	0	0	0	0	0	0
1000	1	1	1	1	34	1	0	0	1	3	1	6.90775	0	0	1	0	0	0	0	0	0	0	0
1000	1	4	1	1	38	1	0	1	0	3	0	6.90775	0	0	1	0	0	0	0	0	0	0	0
1000	1	1	1	1	38	1	0	1	1	3	0	6.90775	0	0	1	0	0	0	0	0	0	0	0
1000	1	2	1	1	36	0	0	1	1	3	0	6.90775	0	0	1	0	0	0	0	0	0	0	0
10000	1	2	1	1	38	1	0	0	1	3	0	9.21034	1	0	1	0	0	0	0	0	0	0	0
1000	1	2	1	1	42	1	0	1	0	3	0	6.90775	0	0	1	0	0	0	0	0	0	0	0
1000	1	1	1	1	41	1	0	1	1	3	0	6.90775	0	0	1	0	0	0	0	0	0	0	0
2000	1	4	1	1	41	0	0	0	0	3	0	7.6009	0	0	1	0	0	0	0	0	0	0	0
1000	1	1	3	1	45	0	0	1	1	4	0	6.90775	0	0	1	0	0	0	0	0	0	0	0
1500	0	1	3	1	25	0	0	0	1	4	1	7.31322	0	0	1	0	0	0	0	0	0	0	0
2000	1	1	3	1	38	0	0	0	1	4	0	7.6009	0	0	1	0	0	0	0	0	0	0	0
1000	1	2	3	1	40	1	0	0	0	4	0	6.90775	0	0	1	0	0	0	0	0	0	0	0
1000	1	1	3	1	46	0	0	1	1	4	0	6.90775	0	0	1	0	0	0	0	0	0	0	0
1000	1	2	3	1	44	1	0	1	1	4	0	6.90775	0	0	1	0	0	0	0	0	0	0	0
1000	1	1	1	1	38	0	0	1	1	1	0	6.90775	0	0	1	0	0	0	0	0	0	0	0
2000	0	1	1	1	39	0	0	0	0	1	0	7.6009	0	0	1	0	0	0	0	0	0	0	0
2000	0	3	1	1	42	0	0	0	0	1	0	7.6009	0	0	1	0	0	0	0	0	0	0	0
2000	1	4	1	1	41	1	0	0	0	1	0	7.6009	0	0	1	0	0	0	0	0	0	0	0
2000	0	1	1	1	34	1	0	1	0	1	1	7.6009	0	0	1	0	0	0	0	0	0	0	0
2000	0	1	3	1	35	0	0	0	1	4	1	7.6009	0	0	1	0	0	0	0	0	0	0	0
2000	0	2	1	0	35	1	0	0	0	1	1	7.6009	0	0	1	0	0	0	0	0	0	0	0
2000	0	1	2	1	43	1	0	0	1	3	0	7.6009	0	0	1	0	0	0	0	0	0	0	0
2000	0	2	3	1	38	1	0	0	0	4	0	7.6009	0	0	1	0	0	0	0	0	0	0	0
1000	0	1	1	1	39	1	0	1	0	1	0	6.90775	0	0	1	0	0	0	0	0	0	0	0
5000	0	1	1	0	46	0	0	1	1	1	0	8.51719	1	0	1	0	0	0	0	0	0	0	0
2000	0	3	3	1	35	0	0	0	0	4	1	7.6009	0	0	1	0	0	0	0	0	0	0	0
2000	0	1	1	1	36	0	0	0	0	1	0	7.6009	0	0	1	0	0	0	0	0	0	0	0
2000	1	4	1	1	48	0	0	1	0	1	0	7.6009	0	0	1	0	0	0	0	0	0	0	0
3000	1	5	1	1	42	0	0	1	0	1	0	8.00637	0	0	1	0	0	0	0	0	0	0	0
1000	1	4.5	1	1	38	0	0	0	0	1	0	6.90775	0	0	1	0	0	0	0	0	0	0	0
3000	1	5	3	0	35	0	0	0	1	4	1	8.00637	0	0	1	0	0	0	0	0	0	0	0
1000	1	4	1	0	36	1	0	0	0	1	0	6.90775	0	0	1	0	0	0	0	0	0	0	0
2000	0	1	1	1	32	1	0	1	0	1	1	7.6009	0	0	1	0	0	0	0	0	0	0	0
2000	0	2	1	1	34	0	0	1	0	1	1	7.6009	0	0	1	0	0	0	0	0	0	0	0
2000	0	1	3	1	30	0	0	0	1	4	1	7.6009	0	0	1	0	0	0	0	0	0	0	0
2000	0	3	3	1	32	0	0	0	1	4	1	7.6009	0	0	1	0	0	0	0	0	0	0	0
2000	0	1	3	1	34	1	0	1	0	1	1	7.6009	0	0	1	0	0	0	0	0	0	0	0
5000	1	3.5	1	1	46	0	0	1	1	3	0	8.51719	1	0	1	0	0	0	0	0	0	0	0
2000	1	5	1	1	43	0	0	0	1	3	0	7.6009	0	0	1	0	0	0	0	0	0	0	0
2000	0	3	1	1	40	0	0	0	0	1	0	7.6009	0	0	1	0	0	0	0	0	0	0	0
1000	0	1	1	1	34	0	0	0	1	1	1	6.90775	0	0	1	0	0	0	0	0	0	0	0
1000	0	1	3	1	36	0	0	1	1	4	0	6.90775	0	0	1	0	0	0	0	0	0	0	0
2000	1	4	1	1	38	1	0	0	1	3	0	7.6009	0	0	1	0	0	0	0	0	0	0	0
3000	1	4	2	0	37	0	0	0	0	2	0	8.00637	0	0	1	0	0	0	0	0	0	0	0
2000	1	5	1	1	40	0	0	0	0	1	0	7.6009	0	0	1	0	0	0	0	0	0	0	0
2000	0	2	1	1	38	0	0	0	0	1	0	7.6009	0	0	1	0	0	0	0	0	0	0	0
2000	0	1	3	1	35	0	0	0	1	4	1	7.6009	0	0	1	0	0	0	0	0	0	0	0
1000	1	4	2	1	34	0	0	0	1	4	1	6.90775	0	0	1	0	0	0	0	0	0	0	0
2000	0	1	3	1	30	1	0	1	1	4	1	7.6009	0	0	1	0	0	0	0	0	0	0	0
2000	0	1	2	1	32	1	0	0	0	3	1	7.6009	0	0	1	0	0	0	0	0	0	0	0
5000	1	5	3	0	40	0	0	0	1	4	0	8.51719	1	0	1	0	0	0	0	0	0	0	0
4000	1	4	3	0	35	0	0	0	1	4	1	8.29405	0	0	1	0	0	0	0	0	0	0	0
1500	1	6	1	1	32	0	0	1	0	3	1	7.31322	0	0	1	0	0	0	0	0	0	0	0
2000	0	3	1	1	34	0	0	0	0	1	1	7.6009	0	0	1	0	0	0	0	0	0	0	0
3000	1	1	1	1	40	1	0	0	0	1	0	8.00637	0	0	1	0	0	0	0	0	0	0	0
2000	1	6	1	1	43	1	0	0	0	1	0	7.6009	0	0	1	0	0	0	0	0	0	0	0
3000	0	1	1	1	46	0	0	0	0	1	0	8.00637	0	0	1	0	0	0	0	0	0	0	0
2000	0	1	1	1	42	0	0	1	0	1	0	7.6009	0	0	1	0	0	0	0	0	0	0	0
2000	0	3	3	1	35	0	0	1	1	4	1	7.6009	0	0	1	0	0	0	0	0	0	0	0
2000	0	1	3	1	32	1	0	1	1	4	1	7.6009	0	0	1	0	0	0	0	0	0	0	0
2000	0	5	2	1	30	0	0	0	1	3	1	7.6009	0	0	1	0	0	0	0	0	0	0	0
3000	0	7	2	1	37	1	0	0	1	3	0	8.00637	0	0	1	0	0	0	0	0	0	0	0
2000	0	5	1	0	45	1	0	0	0	1	0	7.6009	0	0	1	0	0	0	0	0	0	0	0
2000	0	4	1	1	35	0	0	0	0	1	1	7.6009	0	0	1	0	0	0	0	0	0	0	0
3000	1	1	1	0	43	0	0	0	0	1	0	8.00637	0	0	1	0	0	0	0	0	0	0	0
1000	1	5	1	1	32	1	0	0	0	1	1	6.90775	0	0	1	0	0	0	0	0	0	0	0
2000	0	1	3	1	35	0	0	1	1	4	1	7.6009	0	0	1	0	0	0	0	0	0	0	0
2000	0	1	3	1	37	0	0	0	1	4	0	7.6009	0	0	1	0	0	0	0	0	0	0	0
2000	0	2	3	1	38	1	0	0	1	4	0	7.6009	0	0	1	0	0	0	0	0	0	0	0
2000	0	2	2	1	32	0	0	0	1	4	1	7.6009	0	0	1	0	0	0	0	0	0	0	0
2000	0	2	2	1	34	0	0	1	0	3	1	7.6009	0	0	1	0	0	0	0	0	0	0	0
2000	0	3	2	1	34	0	0	0	0	3	1	7.6009	0	0	1	0	0	0	0	0	0	0	0
2000	0	1	2	1	37	0	0	0	0	3	0	7.6009	0	0	1	0	0	0	0	0	0	0	0
2000	0	1	2	1	38	1	0	1	0	3	0	7.6009	0	0	1	0	0	0	0	0	0	0	0
1000	0	3	2	1	30	0	0	0	0	3	1	6.90775	0	0	1	0	0	0	0	0	0	0	0
1000	0	3	3	1	37	0	0	0	1	4	0	6.90775	0	0	1	0	0	0	0	0	0	0	0
1000	0	1	3	1	33	0	0	0	1	4	1	6.90775	0	0	1	0	0	0	0	0	0	0	0
2000	0	2	3	1	34	0	0	0	1	4	1	7.6009	0	0	1	0	0	0	0	0	0	0	0
2000	0	2	3	1	32	1	0	1	1	4	1	7.6009	0	0	1	0	0	0	0	0	0	0	0
3000	1	4	2	1	46	0	0	0	0	1	0	8.00637	0	0	0	1	0	0	0	0	0	0	0
2000	0	1	1	1	38	0	0	1	0	1	0	7.6009	0	0	0	1	0	0	0	0	0	0	0
2000	0	1	2	1	34	0	0	0	0	3	1	7.6009	0	0	0	1	0	0	0	0	0	0	0
2000	0	3	2	1	33	0	0	0	0	3	1	7.6009	0	0	0	1	0	0	0	0	0	0	0
2000	0	2	2	1	34	0	0	0	0	3	1	7.6009	0	0	0	1	0	0	0	0	0	0	0
2000	0	2	3	1	36	0	0	0	1	4	0	7.6009	0	0	0	1	0	0	0	0	0	0	0
2000	0	2	3	1	31	1	0	1	1	4	1	7.6009	0	0	0	1	0	0	0	0	0	0	0
2000	0	3.5	1	1	40	0	0	1	0	3	0	7.6009	0	0	0	1	0	0	0	0	0	0	0
2500	0	5	3	1	39	0	0	1	0	1	0	7.82405	0	0	0	1	0	0	0	0	0	0	0
3000	0	4	1	1	39	0	0	0	0	2	0	8.00637	0	0	0	1	0	0	0	0	0	0	0
5000	0	5	3	0	39	0	0	0	0	4	0	8.51719	1	0	0	1	0	0	0	0	0	0	0
5000	0	1	1	1	42	0	0	0	0	3	0	8.51719	1	0	0	1	0	0	0	0	0	0	0
7000	1	2	3	1	33	1	0	1	1	4	1	8.85366	1	0	0	1	0	0	0	0	0	0	0
10000	1	4	2	0	38	1	1	0	1	3	0	9.21034	1	0	0	1	0	0	0	0	0	0	0
15000	1	1	2	0	40	0	1	0	0	1	0	9.61581	1	0	0	1	0	0	0	0	0	0	0
2500	0	0	3	1	30	0	0	0	0	3	1	7.82405	0	0	0	1	0	0	0	0	0	0	0
8000	1	2	2	1	29	0	0	1	1	1	1	8.9872	1	0	0	1	0	0	0	0	0	0	0
8000	1	3	3	0	31	0	0	1	1	2	1	8.9872	1	0	0	1	0	0	0	0	0	0	0
8000	1	0.5	3	0	40	1	0	1	1	4	0	8.9872	1	0	0	1	0	0	0	0	0	0	0
5000	1	2	3	0	30	0	1	1	0	2	1	8.51719	1	0	0	1	0	0	0	0	0	0	0
10000	1	5	2	0	30	1	1	0	1	4	1	9.21034	1	0	0	1	0	0	0	0	0	0	0
10000	1	1	3	0	40	1	1	0	1	4	0	9.21034	1	0	0	1	0	0	0	0	0	0	0
8000	1	3	3	0	32	0	1	0	1	1	1	8.9872	1	0	0	1	0	0	0	0	0	0	0
8000	1	1.5	1	1	33	0	1	1	1	4	1	8.9872	1	0	0	1	0	0	0	0	0	0	0
7000	1	3	1	1	35	0	1	0	1	4	1	8.85366	1	0	0	1	0	0	0	0	0	0	0
10000	1	1	2	0	30	1	0	1	1	4	1	9.21034	1	0	0	1	0	0	0	0	0	0	0
8000	0	5	1	1	30	1	1	0	1	2	1	8.9872	1	0	0	1	0	0	0	0	0	0	0
5000	0	5	3	1	35	0	1	0	0	2	1	8.51719	1	0	0	1	0	0	0	0	0	0	0
10000	1	4	3	1	34	0	1	0	1	4	1	9.21034	1	0	0	1	0	0	0	0	0	0	0
10000	1	2	3	1	38	1	1	0	0	4	0	9.21034	1	0	0	1	0	0	0	0	0	0	0
8000	1	1.5	3	1	30	1	0	1	0	4	1	8.9872	1	0	0	1	0	0	0	0	0	0	0
12000	1	3	3	1	30	1	0	0	1	2	1	9.39266	1	0	0	1	0	0	0	0	0	0	0
12000	1	1.5	3	1	39	1	1	0	1	4	0	9.39266	1	0	0	1	0	0	0	0	0	0	0
5000	1	0	1	1	40	1	0	0	0	3	0	8.51719	1	0	0	1	0	0	0	0	0	0	0
500	1	4	1	0	36	1	0	1	0	1	0	6.21461	0	0	0	1	0	0	0	0	0	0	0
500	1	6	1	0	30	0	0	1	1	3	1	6.21461	0	0	0	1	0	0	0	0	0	0	0
500	0	6	3	1	42	0	0	0	1	4	0	6.21461	0	0	0	1	0	0	0	0	0	0	0
1000	0	4	1	0	45	0	0	1	1	1	0	6.90775	0	0	0	1	0	0	0	0	0	0	0
1000	1	10	1	1	32	0	0	1	0	3	1	6.90775	0	0	0	1	0	0	0	0	0	0	0
3000	0	3	1	0	48	0	0	1	0	3	0	8.00637	0	0	0	1	0	0	0	0	0	0	0
600	0	3	3	0	28	1	0	0	1	4	1	6.39693	0	0	0	1	0	0	0	0	0	0	0
400	0	2	3	1	43	1	0	0	1	4	0	5.99146	0	0	0	1	0	0	0	0	0	0	0
300	0	8	1	1	30	1	0	0	0	1	1	5.70378	0	0	0	1	0	0	0	0	0	0	0
500	0	5	1	1	37	0	0	1	0	1	0	6.21461	0	0	0	1	0	0	0	0	0	0	0
1000	0	4	2	1	46	0	0	1	0	1	0	6.90775	0	0	0	1	0	0	0	0	0	0	0
600	0	7	3	1	32	0	0	0	1	3	1	6.39693	0	0	0	1	0	0	0	0	0	0	0
600	0	15	2	0	50	0	0	1	0	1	0	6.39693	0	0	0	1	0	0	0	0	0	0	0
500	0	5	3	1	45	1	0	0	1	3	0	6.21461	0	0	0	1	0	0	0	0	0	0	0
300	0	7	3	0	43	0	0	0	1	4	0	5.70378	0	0	0	1	0	0	0	0	0	0	0
300	0	0	2	1	20	0	0	0	0	1	1	5.70378	0	0	0	1	0	0	0	0	0	0	0
500	0	2	2	1	28	0	0	1	0	1	1	6.21461	0	0	0	1	0	0	0	0	0	0	0
2000	0	3	2	1	35	1	0	1	0	3	1	7.6009	0	0	0	1	0	0	0	0	0	0	0
1500	0	6	2	1	29	1	0	0	1	4	1	7.31322	0	0	0	1	0	0	0	0	0	0	0
600	0	6	2	1	43	0	0	1	0	1	0	6.39693	0	0	0	1	0	0	0	0	0	0	0
200	0	8	2	1	27	0	0	1	1	3	1	5.29832	0	0	0	1	0	0	0	0	0	0	0
1000	0	28	2	0	50	1	0	1	1	4	0	6.90775	0	0	0	1	0	0	0	0	0	0	0
1500	0	5	2	1	46	0	0	0	0	3	0	7.31322	0	0	0	1	0	0	0	0	0	0	0
300	0	9	1	0	44	0	0	1	0	1	0	5.70378	0	0	0	1	0	0	0	0	0	0	0
500	0	6	2	0	35	0	0	0	1	3	1	6.21461	0	0	0	1	0	0	0	0	0	0	0
500	0	8	3	1	34	0	0	0	1	3	1	6.21461	0	0	0	1	0	0	0	0	0	0	0
600	0	5	2	1	32	0	0	1	0	1	1	6.39693	0	0	0	1	0	0	0	0	0	0	0
400	0	3	2	0	30	0	0	1	1	4	1	5.99146	0	0	0	1	0	0	0	0	0	0	0
1500	1	28	2	1	48	1	0	1	0	1	0	7.31322	0	0	0	1	0	0	0	0	0	0	0
600	0	5	3	0	46	0	0	0	1	4	0	6.39693	0	0	0	1	0	0	0	0	0	0	0
300	0	7	1	0	40	0	0	1	0	1	0	5.70378	0	0	0	1	0	0	0	0	0	0	0
500	0	6	2	0	38	1	0	1	0	1	0	6.21461	0	0	0	1	0	0	0	0	0	0	0
500	0	1	2	0	34	0	0	1	0	1	1	6.21461	0	0	0	1	0	0	0	0	0	0	0
1000	0	4	3	1	32	0	0	0	1	3	1	6.90775	0	0	0	1	0	0	0	0	0	0	0
400	0	15	3	1	56	1	0	1	1	4	0	5.99146	0	0	0	1	0	0	0	0	0	0	0
600	0	2	3	1	26	0	0	1	1	1	1	6.39693	0	0	0	1	0	0	0	0	0	0	0
600	0	4	1	1	28	0	0	0	1	3	1	6.39693	0	0	0	1	0	0	0	0	0	0	0
300	0	3	3	1	39	1	0	0	1	4	0	5.70378	0	0	0	1	0	0	0	0	0	0	0
1000	0	25	2	1	52	1	0	1	1	4	0	6.90775	0	0	0	1	0	0	0	0	0	0	0
2500	0	26	2	0	55	1	0	0	0	3	0	7.82405	0	0	0	1	0	0	0	0	0	0	0
300	0	2	1	1	27	0	0	0	0	4	1	5.70378	0	0	0	1	0	0	0	0	0	0	0
5000	0	7	2	0	36	1	0	1	1	4	0	8.51719	1	0	0	1	0	0	0	0	0	0	0
5000	0	3	2	1	33	0	0	1	0	1	1	8.51719	1	0	0	1	0	0	0	0	0	0	0
6000	0	4	2	1	41	0	0	0	0	1	0	8.69951	1	0	0	1	0	0	0	0	0	0	0
5000	1	6	1	1	42	0	0	1	0	1	0	8.51719	1	0	0	1	0	0	0	0	0	0	0
1000	0	7	2	1	38	1	0	0	1	3	0	6.90775	0	0	0	1	0	0	0	0	0	0	0
2000	0	5	3	1	35	0	0	0	1	4	1	7.6009	0	0	0	1	0	0	0	0	0	0	0
6000	0	28	2	1	50	0	0	1	0	1	0	8.69951	1	0	0	1	0	0	0	0	0	0	0
5000	0	5	2	1	35	1	0	0	1	4	1	8.51719	1	0	0	1	0	0	0	0	0	0	0
3000	0	5	2	0	40	1	0	0	0	1	0	8.00637	0	0	0	1	0	0	0	0	0	0	0
6000	0	7	2	1	42	0	0	0	1	4	0	8.69951	1	0	0	1	0	0	0	0	0	0	0
5000	1	3	1	1	26	0	0	0	1	1	1	8.51719	1	0	0	1	0	0	0	0	0	0	0
5000	1	9	2	1	38	1	0	1	0	4	0	8.51719	1	0	0	1	0	0	0	0	0	0	0
1500	1	16	3	1	45	0	0	0	1	3	0	7.31322	0	0	0	1	0	0	0	0	0	0	0
3000	0	3	2	0	43	1	0	0	1	4	0	8.00637	0	0	0	1	0	0	0	0	0	0	0
3000	0	7	2	0	37	0	0	1	1	4	0	8.00637	0	0	0	1	0	0	0	0	0	0	0
5000	0	2	2	1	30	0	0	1	0	1	1	8.51719	1	0	0	1	0	0	0	0	0	0	0
8000	0	5	1	0	45	0	0	1	0	3	0	8.9872	1	0	0	1	0	0	0	0	0	0	0
1000	0	9	2	0	49	1	0	0	1	4	0	6.90775	0	0	0	1	0	0	0	0	0	0	0
6000	0	4	1	0	42	0	0	1	0	4	0	8.69951	1	0	0	1	0	0	0	0	0	0	0
6000	0	2	2	1	36	0	0	1	0	4	0	8.69951	1	0	0	1	0	0	0	0	0	0	0
2000	0	9	2	1	32	0	0	0	1	3	1	7.6009	0	0	0	1	0	0	0	0	0	0	0
1200	0	5	1	1	35	0	0	0	0	3	1	7.09008	0	0	0	1	0	0	0	0	0	0	0
5000	0	3	1	1	38	0	0	0	1	1	0	8.51719	1	0	0	1	0	0	0	0	0	0	0
5000	0	6	2	0	46	0	0	1	1	4	0	8.51719	1	0	0	1	0	0	0	0	0	0	0
6000	0	7	1	1	47	0	0	0	0	1	0	8.69951	1	0	0	1	0	0	0	0	0	0	0
500	0	4	3	1	38	0	0	0	1	4	0	6.21461	0	0	0	1	0	0	0	0	0	0	0
500	0	8	3	1	36	0	0	0	1	4	0	6.21461	0	0	0	1	0	0	0	0	0	0	0
1000	0	2	2	1	28	0	0	0	1	3	1	6.90775	0	0	0	1	0	0	0	0	0	0	0
300	0	26	2	1	50	0	0	1	0	1	0	5.70378	0	0	0	1	0	0	0	0	0	0	0
300	0	22	2	1	52	0	0	1	0	1	0	5.70378	0	0	0	1	0	0	0	0	0	0	0
300	0	19	2	0	56	0	0	0	1	4	0	5.70378	0	0	0	1	0	0	0	0	0	0	0
500	0	23	2	0	53	1	0	0	1	4	0	6.21461	0	0	0	1	0	0	0	0	0	0	0
500	0	27	1	1	48	1	0	0	0	1	0	6.21461	0	0	0	1	0	0	0	0	0	0	0
1000	0	8	2	1	36	0	0	1	1	1	0	6.90775	0	0	0	1	0	0	0	0	0	0	0
1000	0	7	2	1	44	0	0	0	1	1	0	6.90775	0	0	0	1	0	0	0	0	0	0	0
1000	0	8	2	1	43	1	0	0	1	4	0	6.90775	0	0	0	1	0	0	0	0	0	0	0
500	0	6	3	1	37	0	0	0	1	1	0	6.21461	0	0	0	1	0	0	0	0	0	0	0
600	0	5	3	1	35	0	0	0	1	1	1	6.39693	0	0	0	1	0	0	0	0	0	0	0
500	0	7	2	1	35	0	0	1	0	1	1	6.21461	0	0	0	1	0	0	0	0	0	0	0
3500	0	9	2	1	27	0	0	1	1	3	1	8.16052	0	0	0	1	0	0	0	0	0	0	0
2000	0	4	2	0	42	1	0	0	1	4	0	7.6009	0	0	0	1	0	0	0	0	0	0	0
300	0	8	3	0	46	0	0	0	1	1	0	5.70378	0	0	0	1	0	0	0	0	0	0	0
3000	0	3	2	1	39	0	0	0	1	3	0	8.00637	0	0	0	1	0	0	0	0	0	0	0
500	0	5	2	1	28	0	0	0	0	3	1	6.21461	0	0	0	1	0	0	0	0	0	0	0
200	0	2	3	1	34	0	0	1	1	1	1	5.29832	0	0	0	1	0	0	0	0	0	0	0
1500	0	2	2	1	35	0	0	1	0	1	1	7.31322	0	0	0	1	0	0	0	0	0	0	0
1000	0	6	2	1	39	0	0	0	1	4	0	6.90775	0	0	0	1	0	0	0	0	0	0	0
500	0	9	2	1	45	0	0	0	0	1	0	6.21461	0	0	0	1	0	0	0	0	0	0	0
500	0	16	2	0	53	0	0	0	0	3	0	6.21461	0	0	0	1	0	0	0	0	0	0	0
300	0	19	2	0	50	0	0	1	0	1	0	5.70378	0	0	0	1	0	0	0	0	0	0	0
1000	0	9	2	0	47	1	0	0	1	4	0	6.90775	0	0	0	1	0	0	0	0	0	0	0
500	0	6	2	1	31	0	0	0	0	1	1	6.21461	0	0	0	1	0	0	0	0	0	0	0
300	0	9	3	1	28	0	0	1	1	1	1	5.70378	0	0	0	1	0	0	0	0	0	0	0
600	0	7	3	1	33	0	0	1	1	4	1	6.39693	0	0	0	1	0	0	0	0	0	0	0
3000	1	9	2	1	35	0	0	1	1	4	1	8.00637	0	0	0	1	0	0	0	0	0	0	0
2000	0	2	2	1	38	0	0	1	1	1	0	7.6009	0	0	0	1	0	0	0	0	0	0	0
800	0	6	2	1	30	0	0	0	1	4	1	6.68461	0	0	0	1	0	0	0	0	0	0	0
500	0	4	1	0	39	1	0	1	0	1	0	6.21461	0	0	0	1	0	0	0	0	0	0	0
1000	0	8	3	0	43	0	0	0	1	3	0	6.90775	0	0	0	1	0	0	0	0	0	0	0
1000	0	4	1	0	40	0	1	0	1	3	0	6.90775	0	0	0	1	0	0	0	0	0	0	0
2000	0	2	1	1	48	0	1	1	1	3	0	7.6009	0	0	0	1	0	0	0	0	0	0	0
2000	0	2	1	0	25	1	1	0	1	3	1	7.6009	0	0	0	1	0	0	0	0	0	0	0
700	1	3	1	0	47	0	1	0	1	3	0	6.55108	0	0	0	1	0	0	0	0	0	0	0
500	1	2	3	0	54	0	1	1	1	1	0	6.21461	0	0	0	1	0	0	0	0	0	0	0
8000	1	4	1	1	42	0	1	1	1	3	0	8.9872	1	0	0	0	1	0	0	0	0	0	0
3000	1	4	1	0	43	1	1	1	1	3	0	8.00637	0	0	0	0	1	0	0	0	0	0	0
1000	0	2	1	0	28	0	1	0	1	3	1	6.90775	0	0	0	0	1	0	0	0	0	0	0
1400	1	2	3	0	42	1	1	1	1	1	0	7.24423	0	0	0	0	1	0	0	0	0	0	0
12000	1	3	1	0	35	0	1	1	1	3	1	9.39266	1	0	0	0	1	0	0	0	0	0	0
4000	0	3	1	0	49	0	1	0	1	3	0	8.29405	0	0	0	0	1	0	0	0	0	0	0
2400	1	2	1	0	36	1	1	0	1	3	0	7.78322	0	0	0	0	1	0	0	0	0	0	0
12000	1	4	1	0	42	0	1	0	0	1	0	9.39266	1	0	0	0	1	0	0	0	0	0	0
1000	0	2	1	1	46	0	1	0	1	3	0	6.90775	0	0	0	0	1	0	0	0	0	0	0
8500	1	4	1	0	54	0	1	0	1	3	0	9.04782	1	0	0	0	1	0	0	0	0	0	0
6000	0	6	3	0	48	0	1	0	0	1	0	8.69951	1	0	0	0	1	0	0	0	0	0	0
3000	0	3	1	0	52	0	1	1	0	1	0	8.00637	0	0	0	0	1	0	0	0	0	0	0
4500	0	2	1	0	47	1	1	1	1	1	0	8.41183	0	0	0	0	1	0	0	0	0	0	0
4600	1	3	1	0	49	1	1	1	1	3	0	8.43381	0	0	0	0	1	0	0	0	0	0	0
1800	0	4	1	0	41	1	1	1	1	3	0	7.49554	0	0	0	0	1	0	0	0	0	0	0
6500	1	4	3	0	49	0	1	0	0	1	0	8.77956	1	0	0	0	1	0	0	0	0	0	0
40000	0	6	1	0	42	0	1	0	1	3	0	10.5966	1	0	0	0	1	0	0	0	0	0	0
10000	0	2	3	0	52	0	1	0	1	3	0	9.21034	1	0	0	0	1	0	0	0	0	0	0
30000	0	3	1	0	43	0	1	0	1	3	0	10.3089	1	0	0	0	1	0	0	0	0	0	0
5500	1	3	1	1	47	0	1	0	0	1	0	8.6125	1	0	0	0	1	0	0	0	0	0	0
2000	0	1	3	0	37	0	1	1	1	3	0	7.6009	0	0	0	0	1	0	0	0	0	0	0
6000	0	2	1	0	35	0	1	1	1	3	1	8.69951	1	0	0	0	1	0	0	0	0	0	0
1500	0	1	1	0	35	1	1	0	1	3	1	7.31322	0	0	0	0	1	0	0	0	0	0	0
3000	0	1	1	0	34	0	1	0	1	3	1	8.00637	0	0	0	0	1	0	0	0	0	0	0
6500	1	2	1	0	41	0	1	0	0	1	0	8.77956	1	0	0	0	1	0	0	0	0	0	0
4000	0	4	1	1	43	1	1	1	0	1	0	8.29405	0	0	0	0	1	0	0	0	0	0	0
6000	1	2	3	0	45	0	1	1	1	3	0	8.69951	1	0	0	0	1	0	0	0	0	0	0
2000	0	4	1	0	38	0	1	0	1	3	0	7.6009	0	0	0	0	1	0	0	0	0	0	0
6000	0	3	1	0	40	1	1	0	1	3	0	8.69951	1	0	0	0	1	0	0	0	0	0	0
9000	1	5	3	0	44	0	1	1	1	3	0	9.10498	1	0	0	0	1	0	0	0	0	0	0
1000	0	1	1	0	27	0	1	0	1	3	1	6.90775	0	0	0	0	1	0	0	0	0	0	0
2800	1	3	1	1	29	0	1	0	0	1	1	7.93738	0	0	0	0	1	0	0	0	0	0	0
15000	1	6	3	0	51	0	1	0	1	3	0	9.61581	1	0	0	0	1	0	0	0	0	0	0
20000	0	7	3	0	49	0	1	0	1	3	0	9.90349	1	0	0	0	1	0	0	0	0	0	0
15000	0	8	3	0	50	0	1	0	1	3	0	9.61581	1	0	0	0	1	0	0	0	0	0	0
10000	0	5	1	1	53	0	1	1	0	3	0	9.21034	1	0	0	0	1	0	0	0	0	0	0
4000	0	2	1	0	46	0	1	0	0	3	0	8.29405	0	0	0	0	1	0	0	0	0	0	0
300	0	2	1	0	39	1	1	0	0	3	0	5.70378	0	0	0	0	1	0	0	0	0	0	0
5000	1	4	1	0	41	0	1	0	1	3	0	8.51719	1	0	0	0	1	0	0	0	0	0	0
20000	0	6	3	1	53	1	1	1	0	3	0	9.90349	1	0	0	0	1	0	0	0	0	0	0
2000	0	3	1	0	44	0	1	0	1	3	0	7.6009	0	0	0	0	1	0	0	0	0	0	0
7000	0	7	1	0	47	0	1	1	1	3	0	8.85366	1	0	0	0	1	0	0	0	0	0	0
2500	1	3	1	1	39	0	1	0	1	3	0	7.82405	0	0	0	0	1	0	0	0	0	0	0
5000	0	6	3	0	48	0	1	1	0	3	0	8.51719	1	0	0	0	1	0	0	0	0	0	0
900	0	4	1	0	36	1	1	0	0	3	0	6.80239	0	0	0	0	1	0	0	0	0	0	0
1000	0	3	1	1	39	1	1	0	0	3	0	6.90775	0	0	0	0	1	0	0	0	0	0	0
2000	0	2	3	0	40	0	1	1	0	3	0	7.6009	0	0	0	0	1	0	0	0	0	0	0
500	1	1	1	0	34	0	1	0	0	4	1	6.21461	0	0	0	0	1	0	0	0	0	0	0
300	1	3	1	0	28	0	1	1	0	3	1	5.70378	0	0	0	0	1	0	0	0	0	0	0
8000	0	4	1	0	44	0	1	0	0	3	0	8.9872	1	0	0	0	1	0	0	0	0	0	0
5000	1	3	3	0	44	0	1	0	1	3	0	8.51719	1	0	0	0	1	0	0	0	0	0	0
15000	0	3	1	0	50	1	1	1	0	3	0	9.61581	1	0	0	0	1	0	0	0	0	0	0
1400	1	4	1	1	47	1	1	0	0	3	0	7.24423	0	0	0	0	1	0	0	0	0	0	0
6000	0	3	1	0	49	1	1	1	0	3	0	8.69951	1	0	0	0	1	0	0	0	0	0	0
10000	1	2	1	0	52	0	1	0	0	3	0	9.21034	1	0	0	0	1	0	0	0	0	0	0
2000	1	3	1	0	52	0	1	0	0	3	0	7.6009	0	0	0	0	1	0	0	0	0	0	0
10000	0	6	3	0	50	1	1	0	0	3	0	9.21034	1	0	0	0	1	0	0	0	0	0	0
20000	0	3	3	0	54	1	1	1	0	3	0	9.90349	1	0	0	0	1	0	0	0	0	0	0
7000	0	6	1	1	47	0	1	0	0	3	0	8.85366	1	0	0	0	1	0	0	0	0	0	0
1500	0	3	1	0	39	0	1	1	1	3	0	7.31322	0	0	0	0	1	0	0	0	0	0	0
600	0	1	1	1	29	0	1	1	0	3	1	6.39693	0	0	0	0	1	0	0	0	0	0	0
1500	1	2	1	1	43	0	1	0	0	3	0	7.31322	0	0	0	0	1	0	0	0	0	0	0
5000	0	2	3	0	48	1	1	0	1	3	0	8.51719	1	0	0	0	1	0	0	0	0	0	0
7000	0	4	1	0	53	0	1	0	0	3	0	8.85366	1	0	0	0	1	0	0	0	0	0	0
10000	0	3	1	0	49	0	1	0	0	3	0	9.21034	1	0	0	0	1	0	0	0	0	0	0
5000	0	4	1	0	44	0	1	0	1	3	0	8.51719	1	0	0	0	1	0	0	0	0	0	0
20000	0	8	3	0	49	1	1	1	0	3	0	9.90349	1	0	0	0	1	0	0	0	0	0	0
1000	0	3	1	1	33	0	1	0	0	3	1	6.90775	0	0	0	0	1	0	0	0	0	0	0
5000	1	6	3	1	41	0	1	1	0	3	0	8.51719	1	0	0	0	1	0	0	0	0	0	0
3000	0	2	1	0	47	0	1	1	1	3	0	8.00637	0	0	0	0	1	0	0	0	0	0	0
8000	0	6	3	0	34	0	1	0	1	3	1	8.9872	1	0	0	0	1	0	0	0	0	0	0
10000	0	5	3	1	43	0	1	0	0	3	0	9.21034	1	0	0	0	1	0	0	0	0	0	0
4000	0	4	1	0	37	0	1	1	0	3	0	8.29405	0	0	0	0	1	0	0	0	0	0	0
2000	0	2	1	0	36	1	1	0	0	1	0	7.6009	0	0	0	0	1	0	0	0	0	0	0
10000	1	4	1	0	47	0	1	0	1	3	0	9.21034	1	0	0	0	1	0	0	0	0	0	0
2000	0	1	1	0	41	0	1	0	1	3	0	7.6009	0	0	0	0	1	0	0	0	0	0	0
5000	1	3	1	1	39	1	1	1	1	3	0	8.51719	1	0	0	0	1	0	0	0	0	0	0
4500	1	4	3	0	43	1	1	1	1	3	0	8.41183	0	0	0	0	1	0	0	0	0	0	0
7000	1	5	3	0	43	0	1	0	1	3	0	8.85366	1	0	0	0	1	0	0	0	0	0	0
1000	0	1	1	1	34	0	1	1	1	3	1	6.90775	0	0	0	0	1	0	0	0	0	0	0
3000	0	2	3	1	32	0	1	1	0	1	1	8.00637	0	0	0	0	1	0	0	0	0	0	0
500	0	4	1	0	29	0	1	0	1	3	1	6.21461	0	0	0	0	1	0	0	0	0	0	0
8000	0	5	3	0	46	0	1	0	1	3	0	8.9872	1	0	0	0	1	0	0	0	0	0	0
1500	1	6	3	1	49	0	1	1	1	3	0	7.31322	0	0	0	0	1	0	0	0	0	0	0
4000	0	4	1	1	43	1	1	0	0	1	0	8.29405	0	0	0	0	1	0	0	0	0	0	0
5000	0	3	1	0	47	0	1	1	1	3	0	8.51719	1	0	0	0	1	0	0	0	0	0	0
1000	0	1	1	0	27	0	1	0	1	3	1	6.90775	0	0	0	0	1	0	0	0	0	0	0
3000	0	2	3	0	32	0	1	0	1	3	1	8.00637	0	0	0	0	1	0	0	0	0	0	0
700	0	4	3	1	29	0	1	1	1	3	1	6.55108	0	0	0	0	1	0	0	0	0	0	0
4000	0	3	1	1	33	0	1	1	1	3	1	8.29405	0	0	0	0	1	0	0	0	0	0	0
10000	0	6	1	0	43	1	1	0	1	3	0	9.21034	1	0	0	0	1	0	0	0	0	0	0
2500	0	5	3	0	40	1	1	0	1	3	0	7.82405	0	0	0	0	1	0	0	0	0	0	0
6000	0	6	1	1	41	0	1	0	1	3	0	8.69951	1	0	0	0	1	0	0	0	0	0	0
3000	0	4	1	0	43	0	1	1	1	3	0	8.00637	0	0	0	0	1	0	0	0	0	0	0
1500	0	5	1	0	39	0	1	0	1	3	0	7.31322	0	0	0	0	1	0	0	0	0	0	0
1000	0	6	1	0	33	0	0	0	0	1	1	6.90775	0	0	0	0	1	0	0	0	0	0	0
2000	0	2	1	1	45	0	0	0	0	1	0	7.6009	0	0	0	0	1	0	0	0	0	0	0
2000	0	6	2	0	36	0	0	1	0	3	0	7.6009	0	0	0	0	1	0	0	0	0	0	0
3000	0	5	1	1	35	0	0	0	0	1	1	8.00637	0	0	0	0	1	0	0	0	0	0	0
3000	0	6	1	1	40	0	0	1	0	1	0	8.00637	0	0	0	0	1	0	0	0	0	0	0
600	1	5	1	1	46	0	0	0	1	1	0	6.39693	0	0	0	0	1	0	0	0	0	0	0
300	0	4	1	1	53	0	0	1	0	1	0	5.70378	0	0	0	0	1	0	0	0	0	0	0
400	0	4	1	1	46	0	0	1	0	1	0	5.99146	0	0	0	0	1	0	0	0	0	0	0
300	0	5	1	1	33	0	0	0	0	1	1	5.70378	0	0	0	0	1	0	0	0	0	0	0
300	0	3	1	1	32	0	0	0	0	1	1	5.70378	0	0	0	0	1	0	0	0	0	0	0
400	1	3	1	1	39	1	1	0	0	1	0	5.99146	0	0	0	0	1	0	0	0	0	0	0
3000	0	5	2	0	36	0	0	1	1	3	0	8.00637	0	0	0	0	1	0	0	0	0	0	0
1500	0	6	3	1	37	0	0	0	1	3	0	7.31322	0	0	0	0	1	0	0	0	0	0	0
700	0	4	2	0	40	0	0	1	0	3	0	6.55108	0	0	0	0	1	0	0	0	0	0	0
1000	0	6	3	0	37	0	0	1	1	3	0	6.90775	0	0	0	0	1	0	0	0	0	0	0
1000	0	1	3	0	23	0	0	1	1	3	1	6.90775	0	0	0	0	1	0	0	0	0	0	0
2000	1	6	3	0	35	0	0	0	0	4	1	7.6009	0	0	0	0	1	0	0	0	0	0	0
5000	0	3	3	0	37	0	0	1	1	3	0	8.51719	1	0	0	0	1	0	0	0	0	0	0
400	0	4	2	0	29	0	0	0	0	3	1	5.99146	0	0	0	0	1	0	0	0	0	0	0
900	0	5	2	0	31	0	0	0	0	3	1	6.80239	0	0	0	0	1	0	0	0	0	0	0
1000	0	4	3	1	36	0	0	0	1	3	0	6.90775	0	0	0	0	1	0	0	0	0	0	0
400	1	3	1	0	35	0	0	1	1	2	1	5.99146	0	0	0	0	1	0	0	0	0	0	0
1500	0	2	3	0	37	0	0	1	1	3	0	7.31322	0	0	0	0	1	0	0	0	0	0	0
3500	0	3	1	1	38	1	0	0	0	1	0	8.16052	0	0	0	0	1	0	0	0	0	0	0
9000	0	2	2	0	39	0	0	1	0	3	0	9.10498	1	0	0	0	1	0	0	0	0	0	0
3000	0	5	2	1	53	0	0	1	1	3	0	8.00637	0	0	0	0	1	0	0	0	0	0	0
3000	1	3	1	1	30	0	0	0	0	1	1	8.00637	0	0	0	0	1	0	0	0	0	0	0
2500	0	2	3	0	35	0	0	0	1	4	1	7.82405	0	0	0	0	1	0	0	0	0	0	0
2000	0	3	1	0	40	0	0	0	1	1	0	7.6009	0	0	0	0	1	0	0	0	0	0	0
4000	1	5	2	0	41	0	0	0	0	3	0	8.29405	0	0	0	0	1	0	0	0	0	0	0
1000	0	7	2	0	38	0	0	1	1	3	0	6.90775	0	0	0	0	1	0	0	0	0	0	0
1000	1	5	3	1	36	0	0	0	0	3	0	6.90775	0	0	0	0	1	0	0	0	0	0	0
6000	0	20	2	0	53	0	0	0	0	3	0	8.69951	1	0	0	0	1	0	0	0	0	0	0
500	0	5	1	0	42	0	0	0	1	2	0	6.21461	0	0	0	0	1	0	0	0	0	0	0
1000	1	6	3	1	37	0	0	1	1	3	0	6.90775	0	0	0	0	1	0	0	0	0	0	0
3000	0	3	3	0	31	1	0	1	1	3	1	8.00637	0	0	0	0	1	0	0	0	0	0	0
5000	0	20	2	0	53	0	0	1	0	3	0	8.51719	1	0	0	0	1	0	0	0	0	0	0
1000	0	6	1	0	38	0	0	0	1	3	0	6.90775	0	0	0	0	0	1	0	0	0	0	0
1000	0	8	2	0	45	0	0	0	1	3	0	6.90775	0	0	0	0	0	1	0	0	0	0	0
800	0	5	2	0	38	0	0	0	1	3	0	6.68461	0	0	0	0	0	1	0	0	0	0	0
3000	1	20	2	0	53	0	0	0	0	3	0	8.00637	0	0	0	0	0	1	0	0	0	0	0
500	0	3	1	1	42	0	0	1	0	1	0	6.21461	0	0	0	0	0	1	0	0	0	0	0
700	0	2	1	1	40	0	0	1	0	1	0	6.55108	0	0	0	0	0	1	0	0	0	0	0
400	0	5	1	1	35	0	0	1	1	3	1	5.99146	0	0	0	0	0	1	0	0	0	0	0
600	0	7	1	1	36	1	0	1	1	3	0	6.39693	0	0	0	0	0	1	0	0	0	0	0
4000	0	5	2	0	43	0	0	0	0	3	0	8.29405	0	0	0	0	0	1	0	0	0	0	0
2000	0	6	1	1	30	0	0	0	1	3	1	7.6009	0	0	0	0	0	1	0	0	0	0	0
1000	0	4	1	0	39	0	0	0	1	2	0	6.90775	0	0	0	0	0	1	0	0	0	0	0
4000	1	5	2	0	36	0	0	1	0	3	0	8.29405	0	0	0	0	0	1	0	0	0	0	0
500	0	2	1	1	34	0	0	0	0	1	1	6.21461	0	0	0	0	0	1	0	0	0	0	0
700	0	7	3	0	37	1	0	0	1	4	0	6.55108	0	0	0	0	0	1	0	0	0	0	0
6000	0	20	2	0	53	0	0	0	1	3	0	8.69951	1	0	0	0	0	1	0	0	0	0	0
1000	1	4	1	1	33	0	0	0	0	1	1	6.90775	0	0	0	0	0	1	0	0	0	0	0
500	0	21	1	1	45	0	0	1	1	3	0	6.21461	0	0	0	0	0	1	0	0	0	0	0
600	0	15	1	1	50	0	0	1	1	3	0	6.39693	0	0	0	0	0	1	0	0	0	0	0
2000	1	5	2	0	32	0	0	0	0	3	1	7.6009	0	0	0	0	0	1	0	0	0	0	0
2000	1	10	1	0	35	1	0	1	0	1	1	7.6009	0	0	0	0	0	1	0	0	0	0	0
5000	0	20	2	0	52	0	0	0	1	3	0	8.51719	1	0	0	0	0	1	0	0	0	0	0
1000	0	3	1	1	36	0	0	1	1	3	0	6.90775	0	0	0	0	0	1	0	0	0	0	0
200	0	2	3	1	26	0	0	0	1	3	1	5.29832	0	0	0	0	0	1	0	0	0	0	0
2000	1	6	2	0	36	0	0	1	0	3	0	7.6009	0	0	0	0	0	1	0	0	0	0	0
400	0	8	1	1	28	0	0	1	1	3	1	5.99146	0	0	0	0	0	1	0	0	0	0	0
800	0	4	1	0	28	0	0	1	0	1	1	6.68461	0	0	0	0	0	1	0	0	0	0	0
3000	0	3	2	0	34	0	0	0	1	3	1	8.00637	0	0	0	0	0	1	0	0	0	0	0
2000	0	3	2	0	49	0	0	0	1	3	0	7.6009	0	0	0	0	0	1	0	0	0	0	0
2500	0	2	2	0	34	0	0	0	0	3	1	7.82405	0	0	0	0	0	1	0	0	0	0	0
2000	0	5	1	1	41	0	0	0	1	3	0	7.6009	0	0	0	0	0	1	0	0	0	0	0
1000	0	8	1	0	36	0	0	0	1	2	0	6.90775	0	0	0	0	0	1	0	0	0	0	0
1000	0	3	1	1	30	0	0	0	0	1	1	6.90775	0	0	0	0	0	1	0	0	0	0	0
1500	0	8	1	0	46	0	0	0	0	3	0	7.31322	0	0	0	0	0	1	0	0	0	0	0
1000	0	4	1	0	32	0	0	0	0	1	1	6.90775	0	0	0	0	0	1	0	0	0	0	0
1000	1	2	1	1	41	0	0	1	1	1	0	6.90775	0	0	0	0	0	1	0	0	0	0	0
2000	1	8	1	0	39	0	0	1	1	3	0	7.6009	0	0	0	0	0	1	0	0	0	0	0
2000	0	21	2	0	54	0	0	1	1	3	0	7.6009	0	0	0	0	0	1	0	0	0	0	0
300	0	4	2	1	32	0	0	1	1	3	1	5.70378	0	0	0	0	0	1	0	0	0	0	0
600	0	15	1	1	41	0	0	0	1	3	0	6.39693	0	0	0	0	0	1	0	0	0	0	0
500	0	3	1	1	32	0	0	0	0	3	1	6.21461	0	0	0	0	0	1	0	0	0	0	0
4000	0	6	2	0	43	0	0	1	1	3	0	8.29405	0	0	0	0	0	1	0	0	0	0	0
5000	0	20	2	0	52	0	0	0	1	3	0	8.51719	1	0	0	0	0	1	0	0	0	0	0
2000	0	5	1	1	36	0	0	0	1	3	0	7.6009	0	0	0	0	0	1	0	0	0	0	0
1000	0	5	1	1	36	0	0	0	0	1	0	6.90775	0	0	0	0	0	1	0	0	0	0	0
800	0	2	1	1	32	0	0	0	1	1	1	6.68461	0	0	0	0	0	1	0	0	0	0	0
4000	1	6	2	0	43	0	0	1	1	3	0	8.29405	0	0	0	0	0	1	0	0	0	0	0
5000	1	20	2	0	52	0	0	1	0	3	0	8.51719	1	0	0	0	0	1	0	0	0	0	0
5000	1	6	2	0	43	0	0	1	0	3	0	8.51719	1	0	0	0	0	1	0	0	0	0	0
8000	1	20	2	0	52	0	0	0	1	3	0	8.9872	1	0	0	0	0	1	0	0	0	0	0
4000	1	6	2	0	43	0	0	1	1	3	0	8.29405	0	0	0	0	0	1	0	0	0	0	0
900	0	5	1	1	32	0	0	1	0	1	1	6.80239	0	0	0	0	0	1	0	0	0	0	0
2000	0	4	1	1	36	0	0	0	0	1	0	7.6009	0	0	0	0	0	1	0	0	0	0	0
1000	0	4	1	1	29	0	0	0	0	1	1	6.90775	0	0	0	0	0	1	0	0	0	0	0
1500	0	5	1	0	38	0	0	0	1	3	0	7.31322	0	0	0	0	0	1	0	0	0	0	0
2000	1	3	1	1	32	0	0	1	0	1	1	7.6009	0	0	0	0	0	1	0	0	0	0	0
3000	0	3	1	0	46	0	0	0	1	3	0	8.00637	0	0	0	0	0	1	0	0	0	0	0
5000	0	5	2	0	43	0	0	0	1	3	0	8.51719	1	0	0	0	0	1	0	0	0	0	0
3000	1	6	2	0	40	0	0	1	1	3	0	8.00637	0	0	0	0	0	1	0	0	0	0	0
500	1	4	1	1	29	0	1	1	1	3	1	6.21461	0	0	0	0	0	1	0	0	0	0	0
200	1	6	1	1	28	0	0	1	1	3	1	5.29832	0	0	0	0	0	1	0	0	0	0	0
600	0	1	1	1	29	0	0	0	0	1	1	6.39693	0	0	0	0	0	1	0	0	0	0	0
4000	1	20	2	0	52	0	0	0	1	3	0	8.29405	0	0	0	0	0	1	0	0	0	0	0
3000	0	20	2	0	52	0	0	0	1	3	0	8.00637	0	0	0	0	0	1	0	0	0	0	0
850	0	0	3	0	35	1	0	1	1	3	1	6.74524	0	0	0	0	0	1	0	0	0	0	0
5000	0	0	1	0	45	0	0	1	0	1	0	8.51719	1	0	0	0	0	1	0	0	0	0	0
2000	0	2	2	0	50	1	0	1	0	3	0	7.6009	0	0	0	0	0	1	0	0	0	0	0
2000	0	0	1	1	37	1	0	0	0	1	0	7.6009	0	0	0	0	0	1	0	0	0	0	0
500	0	1	3	1	40	0	0	0	1	3	0	6.21461	0	0	0	0	0	1	0	0	0	0	0
2500	0	0	2	0	46	0	0	1	0	1	0	7.82405	0	0	0	0	0	1	0	0	0	0	0
300	0	0	3	0	28	0	0	0	1	3	1	5.70378	0	0	0	0	0	1	0	0	0	0	0
600	0	4	3	1	47	1	0	0	1	3	0	6.39693	0	0	0	0	0	1	0	0	0	0	0
1600	0	12	2	1	39	1	0	0	0	3	0	7.37776	0	0	0	0	0	1	0	0	0	0	0
30000	0	1	1	1	45	0	0	0	1	3	0	10.3089	1	0	0	0	0	1	0	0	0	0	0
2000	1	6	1	1	20	0	0	1	0	1	1	7.6009	0	0	0	0	0	1	0	0	0	0	0
10000	1	6	2	0	50	0	0	0	0	3	0	9.21034	1	0	0	0	0	1	0	0	0	0	0
450	1	3	1	1	27	0	0	0	0	1	1	6.10925	0	0	0	0	0	1	0	0	0	0	0
500	1	2	1	1	26	1	0	0	0	1	1	6.21461	0	0	0	0	0	1	0	0	0	0	0
500	0	3	1	1	20	0	0	0	0	1	1	6.21461	0	0	0	0	0	1	0	0	0	0	0
3000	0	6	1	1	32	0	0	1	0	1	1	8.00637	0	0	0	0	0	1	0	0	0	0	0
7500	0	8	1	0	52	0	0	1	0	2	0	8.92266	1	0	0	0	0	1	0	0	0	0	0
1500	0	7	1	1	40	0	1	0	1	1	0	7.31322	0	0	0	0	0	1	0	0	0	0	0
750	0	2	2	0	36	0	1	1	0	3	0	6.62007	0	0	0	0	0	1	0	0	0	0	0
600	0	5	1	1	25	0	0	0	0	1	1	6.39693	0	0	0	0	0	1	0	0	0	0	0
2000	1	5	1	1	30	0	0	1	0	1	1	7.6009	0	0	0	0	0	1	0	0	0	0	0
10000	0	9	2	0	45	0	0	0	0	3	0	9.21034	1	0	0	0	0	1	0	0	0	0	0
3000	0	0	1	1	46	0	0	0	0	1	0	8.00637	0	0	0	0	0	1	0	0	0	0	0
600	0	7	3	0	49	1	0	0	1	3	0	6.39693	0	0	0	0	0	1	0	0	0	0	0
2600	1	5	1	1	40	1	0	0	1	1	0	7.86327	0	0	0	0	0	1	0	0	0	0	0
2000	0	3	1	0	30	1	0	0	0	1	1	7.6009	0	0	0	0	0	1	0	0	0	0	0
2000	0	12	1	0	52	1	0	0	0	1	0	7.6009	0	0	0	0	0	1	0	0	0	0	0
1500	0	5	2	0	32	0	0	1	0	3	1	7.31322	0	0	0	0	0	1	0	0	0	0	0
20000	1	4	1	0	40	1	0	0	0	2	0	9.90349	1	0	0	0	0	1	0	0	0	0	0
1000	0	4	3	0	55	1	0	0	1	4	0	6.90775	0	0	0	0	0	1	0	0	0	0	0
1500	0	3	3	0	40	1	0	1	1	4	0	7.31322	0	0	0	0	0	1	0	0	0	0	0
1600	0	3	2	0	35	1	0	0	0	3	1	7.37776	0	0	0	0	0	1	0	0	0	0	0
8000	0	5	2	0	36	0	0	0	0	3	0	8.9872	1	0	0	0	0	1	0	0	0	0	0
7500	0	5	3	0	45	0	0	1	1	4	0	8.92266	1	0	0	0	0	1	0	0	0	0	0
3500	0	4	3	0	33	1	0	0	1	4	1	8.16052	0	0	0	0	0	1	0	0	0	0	0
1000	0	12	3	1	55	1	0	1	1	4	0	6.90775	0	0	0	0	0	1	0	0	0	0	0
10000	0	2	1	0	43	1	0	0	1	1	0	9.21034	1	0	0	0	0	0	1	0	0	0	0
1600	0	3	3	0	48	1	0	1	1	4	0	7.37776	0	0	0	0	0	0	1	0	0	0	0
1000	0	6	3	1	51	1	0	1	1	4	0	6.90775	0	0	0	0	0	0	1	0	0	0	0
7000	0	4	2	1	34	1	0	0	0	3	1	8.85366	1	0	0	0	0	0	1	0	0	0	0
3000	0	3	1	0	36	1	0	1	1	1	0	8.00637	0	0	0	0	0	0	1	0	0	0	0
3500	1	3	1	1	43	1	0	0	1	1	0	8.16052	0	0	0	0	0	0	1	0	0	0	0
7000	0	5	1	0	49	0	0	0	1	3	0	8.85366	1	0	0	0	0	0	1	0	0	0	0
12000	0	15	3	0	41	1	0	0	1	4	0	9.39266	1	0	0	0	0	0	1	0	0	0	0
19000	0	5	1	0	63	1	0	0	0	2	0	9.85219	1	0	0	0	0	0	1	0	0	0	0
12000	1	4	3	0	30	0	0	0	1	4	1	9.39266	1	0	0	0	0	0	1	0	0	0	0
2500	0	3	1	1	32	0	0	1	1	1	1	7.82405	0	0	0	0	0	0	1	0	0	0	0
1500	0	6	3	1	54	0	0	0	1	4	0	7.31322	0	0	0	0	0	0	1	0	0	0	0
3000	0	3	1	0	42	1	0	1	0	2	0	8.00637	0	0	0	0	0	0	1	0	0	0	0
1600	0	9	2	1	40	1	0	0	0	3	0	7.37776	0	0	0	0	0	0	1	0	0	0	0
4300	0	5	1	0	58	1	0	1	0	2	0	8.36637	0	0	0	0	0	0	1	0	0	0	0
10000	1	4	1	1	29	0	0	0	0	1	1	9.21034	1	0	0	0	0	0	1	0	0	0	0
2500	0	5	3	1	58	1	0	1	1	4	0	7.82405	0	0	0	0	0	0	1	0	0	0	0
1400	0	3	2	1	29	1	0	1	0	1	1	7.24423	0	0	0	0	0	0	1	0	0	0	0
500	0	7	3	1	26	1	0	0	1	4	1	6.21461	0	0	0	0	0	0	1	0	0	0	0
800	0	2	2	0	36	0	1	1	0	3	0	6.68461	0	0	0	0	0	0	1	0	0	0	0
600	0	7	1	1	25	1	0	0	1	1	1	6.39693	0	0	0	0	0	0	1	0	0	0	0
2600	0	5	1	1	40	1	0	0	1	1	0	7.86327	0	0	0	0	0	0	1	0	0	0	0
2500	0	3	1	0	35	0	0	0	0	1	1	7.82405	0	0	0	0	0	0	1	0	0	0	0
300	0	3	1	1	41	0	0	0	1	1	0	5.70378	0	0	0	0	0	0	1	0	0	0	0
1200	1	12	2	0	32	0	0	1	0	3	1	7.09008	0	0	0	0	0	0	1	0	0	0	0
10000	1	5	1	0	40	1	0	1	0	2	0	9.21034	1	0	0	0	0	0	1	0	0	0	0
1000	0	4	3	0	55	1	0	0	1	4	0	6.90775	0	0	0	0	0	0	1	0	0	0	0
1300	1	4	3	0	40	1	0	1	1	4	0	7.17012	0	0	0	0	0	0	1	0	0	0	0
1600	0	3	2	0	35	0	0	0	0	3	1	7.37776	0	0	0	0	0	0	1	0	0	0	0
5000	0	5	2	0	36	1	0	0	0	3	0	8.51719	1	0	0	0	0	0	1	0	0	0	0
7500	0	5	3	0	45	0	0	0	1	4	0	8.92266	1	0	0	0	0	0	1	0	0	0	0
3500	0	4	3	0	33	1	0	0	1	4	1	8.16052	0	0	0	0	0	0	1	0	0	0	0
1000	0	12	3	1	55	0	0	1	1	4	0	6.90775	0	0	0	0	0	0	1	0	0	0	0
10000	0	2	1	0	49	0	0	0	0	1	0	9.21034	1	0	0	0	0	0	1	0	0	0	0
1600	0	3	3	0	25	0	0	0	1	4	1	7.37776	0	0	0	0	0	0	1	0	0	0	0
1000	0	6	3	1	22	1	0	0	1	4	1	6.90775	0	0	0	0	0	0	1	0	0	0	0
9000	0	2	2	1	39	0	0	0	0	3	0	9.10498	1	0	0	0	0	0	1	0	0	0	0
1600	0	3	3	0	48	1	0	1	1	4	0	7.37776	0	0	0	0	0	0	1	0	0	0	0
1000	0	6	3	1	51	1	0	0	1	4	0	6.90775	0	0	0	0	0	0	1	0	0	0	0
7000	0	4	2	1	34	0	0	0	0	3	1	8.85366	1	0	0	0	0	0	1	0	0	0	0
3000	0	3	1	0	36	0	0	1	0	1	0	8.00637	0	0	0	0	0	0	1	0	0	0	0
3500	1	3	1	1	43	0	0	0	0	1	0	8.16052	0	0	0	0	0	0	1	0	0	0	0
7000	0	5	2	0	49	0	0	1	1	3	0	8.85366	1	0	0	0	0	0	1	0	0	0	0
12000	0	15	3	0	41	1	0	1	0	4	0	9.39266	1	0	0	0	0	0	1	0	0	0	0
9000	0	5	1	0	63	1	0	1	0	2	0	9.10498	1	0	0	0	0	0	1	0	0	0	0
10000	0	4	3	0	30	1	0	0	1	4	1	9.21034	1	0	0	0	0	0	1	0	0	0	0
2000	0	3	1	1	32	0	0	1	0	1	1	7.6009	0	0	0	0	0	0	1	0	0	0	0
1500	0	6	3	1	54	1	0	0	1	4	0	7.31322	0	0	0	0	0	0	1	0	0	0	0
3000	0	3	2	0	42	1	0	1	0	2	0	8.00637	0	0	0	0	0	0	1	0	0	0	0
1600	0	9	2	1	40	0	0	0	0	3	0	7.37776	0	0	0	0	0	0	1	0	0	0	0
4300	0	5	1	0	58	1	0	1	0	2	0	8.36637	0	0	0	0	0	0	1	0	0	0	0
1000	0	4	2	1	29	0	0	0	0	1	1	6.90775	0	0	0	0	0	0	1	0	0	0	0
2500	0	5	3	1	58	1	0	1	1	4	0	7.82405	0	0	0	0	0	0	1	0	0	0	0
1400	0	4	2	1	29	0	0	0	0	1	1	7.24423	0	0	0	0	0	0	1	0	0	0	0
500	0	5	3	1	40	0	0	0	1	4	0	6.21461	0	0	0	0	0	0	1	0	0	0	0
8000	0	3	3	0	55	0	0	0	1	4	0	8.9872	1	0	0	0	0	0	1	0	0	0	0
7500	0	3	3	0	40	1	0	0	1	4	0	8.92266	1	0	0	0	0	0	1	0	0	0	0
3500	0	12	2	1	35	1	0	0	0	3	1	8.16052	0	0	0	0	0	0	1	0	0	0	0
1000	0	5	1	1	36	0	0	1	1	1	0	6.90775	0	0	0	0	0	0	1	0	0	0	0
10000	0	4	1	0	45	1	0	1	1	1	0	9.21034	1	0	0	0	0	0	1	0	0	0	0
15000	0	4	3	1	33	0	0	0	1	3	1	9.61581	1	0	0	0	0	0	1	0	0	0	0
1000	1	3	3	1	55	0	0	1	1	4	0	6.90775	0	0	0	0	0	0	1	0	0	0	0
9000	1	5	1	0	49	1	0	1	0	2	0	9.10498	1	0	0	0	0	0	1	0	0	0	0
1600	1	5	3	1	25	0	0	1	1	4	1	7.37776	0	0	0	0	0	0	1	0	0	0	0
1000	1	4	2	0	22	0	0	1	0	1	1	6.90775	0	0	0	0	0	0	1	0	0	0	0
7000	1	12	3	0	39	1	0	0	1	4	0	8.85366	1	0	0	0	0	0	1	0	0	0	0
3000	1	2	1	0	48	1	0	1	0	2	0	8.00637	0	0	0	0	0	0	1	0	0	0	0
3500	1	3	2	0	51	0	0	0	0	3	0	8.16052	0	0	0	0	0	0	1	0	0	0	0
7000	1	6	1	1	57	0	0	1	0	2	0	8.85366	1	0	0	0	0	0	1	0	0	0	0
7200	1	0	2	1	36	1	0	0	0	1	0	8.88184	1	0	0	0	0	0	1	0	0	0	0
1200	0	2	1	1	54	0	1	0	0	1	0	7.09008	0	0	0	0	0	0	1	0	0	0	0
10000	1	5	2	0	44	0	1	0	0	1	0	9.21034	1	0	0	0	0	0	1	0	0	0	0
7500	1	3	1	1	50	0	1	1	0	1	0	8.92266	1	0	0	0	0	0	1	0	0	0	0
3000	0	6	2	0	26	0	1	0	0	1	1	8.00637	0	0	0	0	0	0	1	0	0	0	0
1000	1	2	3	0	25	1	1	1	0	3	1	6.90775	0	0	0	0	0	0	1	0	0	0	0
1500	1	12	3	1	51	0	0	0	1	3	0	7.31322	0	0	0	0	0	0	1	0	0	0	0
1000	1	3	1	0	47	0	1	0	0	2	0	6.90775	0	0	0	0	0	0	1	0	0	0	0
3000	0	2	1	0	25	1	1	0	1	4	1	8.00637	0	0	0	0	0	0	1	0	0	0	0
8000	1	8	1	0	53	0	1	0	0	2	0	8.9872	1	0	0	0	0	0	1	0	0	0	0
7000	0	3	1	0	30	1	1	1	0	2	1	8.85366	1	0	0	0	0	0	1	0	0	0	0
4000	1	4	1	0	42	0	1	0	0	1	0	8.29405	0	0	0	0	0	0	1	0	0	0	0
1000	0	3	3	1	38	0	1	0	1	4	0	6.90775	0	0	0	0	0	0	1	0	0	0	0
3000	0	4	1	0	38	0	1	1	0	2	0	8.00637	0	0	0	0	0	0	1	0	0	0	0
1000	0	5	1	0	30	0	1	0	0	1	1	6.90775	0	0	0	0	0	0	1	0	0	0	0
1800	1	15	3	1	54	1	1	0	1	3	0	7.49554	0	0	0	0	0	0	1	0	0	0	0
500	0	2	1	1	41	0	1	1	1	4	0	6.21461	0	0	0	0	0	0	1	0	0	0	0
3500	1	4	2	0	29	0	1	0	0	3	1	8.16052	0	0	0	0	0	0	1	0	0	0	0
4000	1	4	1	0	25	0	1	0	0	1	1	8.29405	0	0	0	0	0	0	1	0	0	0	0
300	0	5	2	0	38	0	1	1	0	3	0	5.70378	0	0	0	0	0	0	1	0	0	0	0
1000	0	9	3	0	29	0	1	1	0	3	1	6.90775	0	0	0	0	0	0	1	0	0	0	0
1000	1	3	1	0	44	1	1	0	0	1	0	6.90775	0	0	0	0	0	0	1	0	0	0	0
1000	0	3	2	0	45	0	1	0	1	4	0	6.90775	0	0	0	0	0	0	1	0	0	0	0
1000	0	5	3	1	38	0	1	0	0	3	0	6.90775	0	0	0	0	0	0	1	0	0	0	0
200	0	3	2	1	26	1	1	0	0	3	1	5.29832	0	0	0	0	0	0	1	0	0	0	0
1000	0	7	3	0	27	1	1	0	0	1	1	6.90775	0	0	0	0	0	0	1	0	0	0	0
2000	0	5	1	0	32	0	1	1	1	1	0	7.6009	0	0	0	0	0	0	1	0	0	0	0
1000	0	7	1	0	45	1	1	0	0	1	0	6.90775	0	0	0	0	0	0	1	0	0	0	0
2000	0	4	1	0	25	0	1	0	0	3	1	7.6009	0	0	0	0	0	0	1	0	0	0	0
300	0	6	2	0	35	0	1	1	0	1	1	5.70378	0	0	0	0	0	0	1	0	0	0	0
1000	1	3	1	1	30	0	1	1	0	1	1	6.90775	0	0	0	0	0	0	1	0	0	0	0
1000	1	2	1	0	28	0	1	0	0	3	1	6.90775	0	0	0	0	0	0	1	0	0	0	0
3500	1	4	2	0	30	0	1	0	1	4	1	8.16052	0	0	0	0	0	0	1	0	0	0	0
1000	1	5	3	1	32	0	1	0	0	1	1	6.90775	0	0	0	0	0	0	1	0	0	0	0
7000	1	2	1	0	25	0	1	0	1	3	1	8.85366	1	0	0	0	0	0	1	0	0	0	0
500	0	1	3	1	26	0	1	1	0	1	1	6.21461	0	0	0	0	0	0	1	0	0	0	0
1000	0	3	1	0	28	0	1	1	0	1	1	6.90775	0	0	0	0	0	0	1	0	0	0	0
1000	1	1.5	1	0	23	0	1	0	0	1	1	6.90775	0	0	0	0	0	0	1	0	0	0	0
1000	1	5	2	0	36	0	1	0	1	3	0	6.90775	0	0	0	0	0	0	1	0	0	0	0
1000	0	7	3	1	28	0	1	0	0	1	1	6.90775	0	0	0	0	0	0	1	0	0	0	0
400	1	2	1	0	25	0	1	0	0	1	1	5.99146	0	0	0	0	0	0	1	0	0	0	0
1000	1	3	1	1	26	0	1	1	0	1	1	6.90775	0	0	0	0	0	0	1	0	0	0	0
1000	1	4	2	0	38	0	1	0	0	3	0	6.90775	0	0	0	0	0	0	1	0	0	0	0
3500	1	2.5	2	0	27	0	1	0	0	3	1	8.16052	0	0	0	0	0	0	1	0	0	0	0
7000	1	3	2	0	35	0	1	0	0	1	1	8.85366	1	0	0	0	0	0	1	0	0	0	0
500	0	4	1	0	23	0	1	0	1	4	1	6.21461	0	0	0	0	0	0	1	0	0	0	0
1000	0	6	3	1	60	1	1	1	0	1	0	6.90775	0	0	0	0	0	0	1	0	0	0	0
1000	1	3	2	0	25	0	1	1	0	1	1	6.90775	0	0	0	0	0	0	1	0	0	0	0
1000	1	4	2	0	30	0	1	0	1	3	1	6.90775	0	0	0	0	0	0	1	0	0	0	0
1000	0	12	3	0	45	1	1	0	1	3	0	6.90775	0	0	0	0	0	0	1	0	0	0	0
400	1	20	3	1	51	0	1	0	0	1	0	5.99146	0	0	0	0	0	0	1	0	0	0	0
1500	0	3	1	0	22	0	1	0	0	1	1	7.31322	0	0	0	0	0	0	1	0	0	0	0
3000	0	5	1	1	28	0	1	0	0	1	1	8.00637	0	0	0	0	0	0	1	0	0	0	0
1000	0	3	1	0	25	1	1	1	0	1	1	6.90775	0	0	0	0	0	0	1	0	0	0	0
1000	0	4	1	0	47	0	1	0	0	1	0	6.90775	0	0	0	0	0	0	0	1	0	0	0
1500	0	3.5	1	1	34	0	1	1	0	1	1	7.31322	0	0	0	0	0	0	0	1	0	0	0
10000	1	5	1	1	40	1	0	1	0	3	0	9.21034	1	0	0	0	0	0	0	1	0	0	0
10000	1	5	3	0	39	0	0	1	0	1	0	9.21034	1	0	0	0	0	0	0	1	0	0	0
3000	0	4	1	0	39	0	0	0	0	2	0	8.00637	0	0	0	0	0	0	0	1	0	0	0
5000	0	5	3	0	39	1	0	0	0	3	0	8.51719	1	0	0	0	0	0	0	1	0	0	0
5000	0	1	1	1	42	0	0	0	0	3	0	8.51719	1	0	0	0	0	0	0	1	0	0	0
7000	1	2	3	1	33	0	0	1	1	4	1	8.85366	1	0	0	0	0	0	0	1	0	0	0
15000	1	4	2	1	38	1	1	0	1	3	0	9.61581	1	0	0	0	0	0	0	1	0	0	0
15000	0	1	2	1	40	0	1	0	0	3	0	9.61581	1	0	0	0	0	0	0	1	0	0	0
2500	0	0	3	1	30	0	0	1	0	3	1	7.82405	0	0	0	0	0	0	0	1	0	0	0
8000	0	2	2	1	29	0	0	0	1	4	1	8.9872	1	0	0	0	0	0	0	1	0	0	0
7000	0	3	3	1	31	0	0	0	1	3	1	8.85366	1	0	0	0	0	0	0	1	0	0	0
8000	1	5	3	0	40	1	0	0	1	4	0	8.9872	1	0	0	0	0	0	0	1	0	0	0
5000	1	2	3	0	30	0	1	1	0	3	1	8.51719	1	0	0	0	0	0	0	1	0	0	0
8000	1	5	2	0	30	0	1	0	0	4	1	8.9872	1	0	0	0	0	0	0	1	0	0	0
10000	1	1	3	0	40	1	1	0	1	4	0	9.21034	1	0	0	0	0	0	0	1	0	0	0
8000	1	3	3	1	32	1	1	0	0	4	1	8.9872	1	0	0	0	0	0	0	1	0	0	0
10000	1	2	1	1	33	0	1	1	0	4	1	9.21034	1	0	0	0	0	0	0	1	0	0	0
7000	1	3	1	0	35	0	1	0	1	4	1	8.85366	1	0	0	0	0	0	0	1	0	0	0
5000	1	1	2	0	30	1	0	1	1	4	1	8.51719	1	0	0	0	0	0	0	1	0	0	0
8000	0	5	1	0	30	0	1	0	0	2	1	8.9872	1	0	0	0	0	0	0	1	0	0	0
5000	0	5	3	0	35	0	1	0	0	2	1	8.51719	1	0	0	0	0	0	0	1	0	0	0
7000	1	4	3	1	34	0	1	0	1	4	1	8.85366	1	0	0	0	0	0	0	1	0	0	0
6000	1	2	3	1	38	1	1	0	0	4	0	8.69951	1	0	0	0	0	0	0	1	0	0	0
5000	0	2	3	0	30	1	0	1	0	4	1	8.51719	1	0	0	0	0	0	0	1	0	0	0
3000	0	3	3	0	30	0	0	0	1	3	1	8.00637	0	0	0	0	0	0	0	1	0	0	0
7000	0	2	3	0	39	0	1	0	1	4	0	8.85366	1	0	0	0	0	0	0	1	0	0	0
9000	0	3	3	0	35	0	0	1	1	4	1	9.10498	1	0	0	0	0	0	0	1	0	0	0
7000	1	2	2	1	51	1	0	0	0	4	0	8.85366	1	0	0	0	0	0	0	1	0	0	0
7000	1	7	2	1	42	0	1	0	1	2	0	8.85366	1	0	0	0	0	0	0	1	0	0	0
8000	1	10	3	0	40	1	1	0	1	4	0	8.9872	1	0	0	0	0	0	0	1	0	0	0
7000	1	8	4	0	60	1	0	0	1	4	0	8.85366	1	0	0	0	0	0	0	1	0	0	0
7000	1	2	2	1	39	1	1	0	0	2	0	8.85366	1	0	0	0	0	0	0	1	0	0	0
5000	0	16	3	1	62	0	0	1	0	4	0	8.51719	1	0	0	0	0	0	0	1	0	0	0
5000	0	10	4	1	40	0	0	0	1	3	0	8.51719	1	0	0	0	0	0	0	1	0	0	0
5500	1	5	2	0	45	0	0	1	1	4	0	8.6125	1	0	0	0	0	0	0	1	0	0	0
8000	0	11	2	1	49	1	0	0	0	2	0	8.9872	1	0	0	0	0	0	0	1	0	0	0
4000	0	9	2	1	44	0	1	0	1	4	0	8.29405	0	0	0	0	0	0	0	1	0	0	0
5000	1	3	3	1	47	1	1	0	0	4	0	8.51719	1	0	0	0	0	0	0	1	0	0	0
6000	1	8	3	1	40	1	1	1	1	4	0	8.69951	1	0	0	0	0	0	0	1	0	0	0
9000	0	9	4	0	38	0	1	0	1	1	0	9.10498	1	0	0	0	0	0	0	1	0	0	0
5000	1	1	2	1	43	0	1	1	0	4	0	8.51719	1	0	0	0	0	0	0	1	0	0	0
8000	0	3	3	1	43	0	0	0	0	3	0	8.9872	1	0	0	0	0	0	0	1	0	0	0
8000	1	3	3	0	55	1	0	0	1	3	0	8.9872	1	0	0	0	0	0	0	1	0	0	0
7000	1	4	4	1	49	1	1	1	1	4	0	8.85366	1	0	0	0	0	0	0	1	0	0	0
6000	0	7	2	1	28	0	1	0	1	3	1	8.69951	1	0	0	0	0	0	0	1	0	0	0
6000	1	2	4	0	33	0	0	0	0	4	1	8.69951	1	0	0	0	0	0	0	1	0	0	0
9000	0	3	3	0	35	1	0	1	1	4	1	9.10498	1	0	0	0	0	0	0	1	0	0	0
7000	1	2	2	1	51	1	0	0	0	4	0	8.85366	1	0	0	0	0	0	0	1	0	0	0
7000	1	7	2	1	42	0	1	0	1	2	0	8.85366	1	0	0	0	0	0	0	1	0	0	0
8000	1	10	3	0	40	1	1	0	1	4	0	8.9872	1	0	0	0	0	0	0	1	0	0	0
7000	1	8	4	0	60	1	0	1	1	4	0	8.85366	1	0	0	0	0	0	0	1	0	0	0
2000	0	4	1	0	20	0	0	1	0	1	1	7.6009	0	0	0	0	0	0	0	1	0	0	0
1500	0	6	1	0	42	0	0	0	0	2	0	7.31322	0	0	0	0	0	0	0	1	0	0	0
1000	0	3	1	1	50	1	0	1	0	1	0	6.90775	0	0	0	0	0	0	0	1	0	0	0
500	1	10	1	1	54	0	0	1	0	1	0	6.21461	0	0	0	0	0	0	0	1	0	0	0
1500	1	6	1	0	40	0	0	1	0	3	0	7.31322	0	0	0	0	0	0	0	1	0	0	0
2000	0	6	1	1	36	0	0	0	0	4	0	7.6009	0	0	0	0	0	0	0	1	0	0	0
2000	0	8	1	0	35	0	0	1	0	1	1	7.6009	0	0	0	0	0	0	0	1	0	0	0
3000	0	17	1	1	44	0	0	0	0	1	0	8.00637	0	0	0	0	0	0	0	1	0	0	0
1000	0	8	1	1	28	0	0	0	0	1	1	6.90775	0	0	0	0	0	0	0	1	0	0	0
1000	0	2	1	0	50	0	0	1	0	1	0	6.90775	0	0	0	0	0	0	0	1	0	0	0
2000	0	3	1	0	31	0	0	1	0	1	1	7.6009	0	0	0	0	0	0	0	1	0	0	0
1000	0	2	1	1	50	0	0	0	0	1	0	6.90775	0	0	0	0	0	0	0	1	0	0	0
2000	0	4	1	1	35	0	0	1	0	4	1	7.6009	0	0	0	0	0	0	0	1	0	0	0
1500	0	2	1	0	27	0	0	0	1	3	1	7.31322	0	0	0	0	0	0	0	1	0	0	0
900	1	3	1	1	33	1	0	0	0	3	1	6.80239	0	0	0	0	0	0	0	1	0	0	0
3000	0	7	1	0	28	1	0	0	0	1	1	8.00637	0	0	0	0	0	0	0	1	0	0	0
1000	0	2	1	1	50	0	0	1	0	1	0	6.90775	0	0	0	0	0	0	0	1	0	0	0
1000	0	12	1	0	26	0	0	1	0	1	1	6.90775	0	0	0	0	0	0	0	1	0	0	0
1000	0	4	1	1	35	0	0	1	0	1	1	6.90775	0	0	0	0	0	0	0	1	0	0	0
500	0	2	1	0	26	0	0	0	0	1	1	6.21461	0	0	0	0	0	0	0	1	0	0	0
500	0	4	3	1	28	0	0	0	0	4	1	6.21461	0	0	0	0	0	0	0	1	0	0	0
2000	0	7	2	1	25	0	0	1	1	3	1	7.6009	0	0	0	0	0	0	0	1	0	0	0
800	0	30	2	1	56	0	0	0	1	1	0	6.68461	0	0	0	0	0	0	0	1	0	0	0
1200	0	3	1	0	40	0	0	1	1	3	0	7.09008	0	0	0	0	0	0	0	1	0	0	0
1000	0	6	2	1	35	0	0	1	1	1	1	6.90775	0	0	0	0	0	0	0	1	0	0	0
2000	0	1	2	0	35	0	0	1	1	3	1	7.6009	0	0	0	0	0	0	0	1	0	0	0
2000	1	4	2	0	28	0	0	0	1	3	1	7.6009	0	0	0	0	0	0	0	1	0	0	0
2000	0	2	1	0	42	1	0	1	1	1	0	7.6009	0	0	0	0	0	0	0	1	0	0	0
1000	0	25	1	1	59	0	0	0	1	1	0	6.90775	0	0	0	0	0	0	0	1	0	0	0
800	0	12	1	1	36	0	0	1	1	1	0	6.68461	0	0	0	0	0	0	0	1	0	0	0
4000	0	6	1	1	34	0	0	0	1	1	1	8.29405	0	0	0	0	0	0	0	1	0	0	0
2000	0	4	2	0	35	0	0	0	0	1	1	7.6009	0	0	0	0	0	0	0	1	0	0	0
700	0	3	2	0	31	0	0	0	0	1	1	6.55108	0	0	0	0	0	0	0	1	0	0	0
2000	0	3	2	1	31	0	0	0	0	1	1	7.6009	0	0	0	0	0	0	0	1	0	0	0
300	0	2	2	1	30	0	0	0	0	1	1	5.70378	0	0	0	0	0	0	0	1	0	0	0
1000	0	1	3	0	28	0	0	1	0	1	1	6.90775	0	0	0	0	0	0	0	1	0	0	0
2000	0	4	2	1	29	0	0	1	0	1	1	7.6009	0	0	0	0	0	0	0	1	0	0	0
2000	0	2	2	1	28	0	0	1	0	2	1	7.6009	0	0	0	0	0	0	0	1	0	0	0
300	0	1	2	0	28	0	0	0	0	1	1	5.70378	0	0	0	0	0	0	0	1	0	0	0
400	0	2	2	0	33	0	0	1	0	1	1	5.99146	0	0	0	0	0	0	0	1	0	0	0
1000	0	9	3	0	31	0	0	1	1	3	1	6.90775	0	0	0	0	0	0	0	1	0	0	0
1000	0	2	3	1	27	0	0	0	1	3	1	6.90775	0	0	0	0	0	0	0	1	0	0	0
1500	0	4	2	1	33	0	0	0	0	1	1	7.31322	0	0	0	0	0	0	0	1	0	0	0
300	0	5	2	1	31	0	0	0	0	1	1	5.70378	0	0	0	0	0	0	0	1	0	0	0
700	0	10	2	0	33	0	0	0	0	1	1	6.55108	0	0	0	0	0	0	0	1	0	0	0
1000	0	5	2	1	31	0	0	0	0	1	1	6.90775	0	0	0	0	0	0	0	1	0	0	0
400	0	4	2	1	33	0	0	1	0	1	1	5.99146	0	0	0	0	0	0	0	1	0	0	0
500	0	4	2	1	43	0	0	0	0	1	0	6.21461	0	0	0	0	0	0	0	1	0	0	0
1000	0	8	2	1	30	0	0	1	1	3	1	6.90775	0	0	0	0	0	0	0	1	0	0	0
400	0	3	2	0	35	0	0	0	0	1	1	5.99146	0	0	0	0	0	0	0	1	0	0	0
9000	0	3	3	0	35	1	0	1	1	4	1	9.10498	1	0	0	0	0	0	0	1	0	0	0
7000	1	2	2	1	51	1	0	0	0	4	0	8.85366	1	0	0	0	0	0	0	1	0	0	0
7000	1	7	2	1	42	0	1	0	1	2	0	8.85366	1	0	0	0	0	0	0	1	0	0	0
8000	1	10	3	0	40	1	1	0	1	4	0	8.9872	1	0	0	0	0	0	0	1	0	0	0
8000	1	8	4	0	60	1	0	0	1	4	0	8.9872	1	0	0	0	0	0	0	1	0	0	0
5000	1	2	2	1	39	1	1	0	0	2	0	8.51719	1	0	0	0	0	0	0	1	0	0	0
5000	0	16	3	1	62	0	0	1	0	4	0	8.51719	1	0	0	0	0	0	0	1	0	0	0
5000	0	10	4	1	40	0	0	0	1	3	0	8.51719	1	0	0	0	0	0	0	1	0	0	0
5000	1	5	2	0	45	0	0	0	1	4	0	8.51719	1	0	0	0	0	0	0	1	0	0	0
8000	0	11	2	1	49	1	0	0	0	2	0	8.9872	1	0	0	0	0	0	0	1	0	0	0
4000	0	9	2	1	44	1	1	0	1	4	0	8.29405	0	0	0	0	0	0	0	0	1	0	0
5000	1	3	3	1	47	1	1	0	0	4	0	8.51719	1	0	0	0	0	0	0	0	1	0	0
6000	1	8	3	1	40	1	1	1	1	4	0	8.69951	1	0	0	0	0	0	0	0	1	0	0
9000	0	9	4	0	38	1	1	0	1	1	0	9.10498	1	0	0	0	0	0	0	0	1	0	0
5000	1	1	2	1	43	0	1	1	0	4	0	8.51719	1	0	0	0	0	0	0	0	1	0	0
8000	0	3	3	1	43	0	0	0	0	3	0	8.9872	1	0	0	0	0	0	0	0	1	0	0
8000	1	3	3	0	55	1	0	0	1	3	0	8.9872	1	0	0	0	0	0	0	0	1	0	0
8000	1	4	4	1	49	1	1	1	1	4	0	8.9872	1	0	0	0	0	0	0	0	1	0	0
6000	0	7	2	1	28	1	1	0	1	3	1	8.69951	1	0	0	0	0	0	0	0	1	0	0
6000	1	2	4	0	33	0	0	1	0	4	1	8.69951	1	0	0	0	0	0	0	0	1	0	0
500	0	15	1	1	40	1	1	0	0	1	0	6.21461	0	0	0	0	0	0	0	0	1	0	0
400	1	10	1	1	35	0	1	1	0	4	1	5.99146	0	0	0	0	0	0	0	0	1	0	0
550	1	25	1	1	50	1	1	0	0	4	0	6.30992	0	0	0	0	0	0	0	0	1	0	0
500	0	5	3	1	30	1	1	0	1	1	1	6.21461	0	0	0	0	0	0	0	0	1	0	0
300	1	20	3	1	45	0	1	1	1	1	0	5.70378	0	0	0	0	0	0	0	0	1	0	0
700	0	21	1	1	46	0	1	1	0	1	0	6.55108	0	0	0	0	0	0	0	0	1	0	0
600	1	31	1	1	56	1	1	1	0	1	0	6.39693	0	0	0	0	0	0	0	0	1	0	0
500	1	25	1	1	50	1	1	1	0	1	0	6.21461	0	0	0	0	0	0	0	0	1	0	0
800	1	20	1	1	45	1	1	0	0	1	0	6.68461	0	0	0	0	0	0	0	0	1	0	0
300	1	15	3	1	40	0	1	1	1	1	0	5.70378	0	0	0	0	0	0	0	0	1	0	0
750	1	21	1	1	56	1	1	0	0	4	0	6.62007	0	0	0	0	0	0	0	0	1	0	0
800	1	5	3	1	30	0	1	0	1	1	1	6.68461	0	0	0	0	0	0	0	0	1	0	0
500	0	5	1	1	30	0	1	1	0	1	1	6.21461	0	0	0	0	0	0	0	0	1	0	0
1000	0	18	2	1	43	0	1	1	0	4	0	6.90775	0	0	0	0	0	0	0	0	1	0	0
700	0	20	3	1	45	0	1	1	0	4	0	6.55108	0	0	0	0	0	0	0	0	1	0	0
800	0	15	1	1	40	0	1	0	0	4	0	6.68461	0	0	0	0	0	0	0	0	1	0	0
600	0	15	1	1	45	1	1	0	0	3	0	6.39693	0	0	0	0	0	0	0	0	1	0	0
500	0	4	1	1	29	1	1	0	1	4	1	6.21461	0	0	0	0	0	0	0	0	1	0	0
600	0	1	3	1	26	0	1	0	0	1	1	6.39693	0	0	0	0	0	0	0	0	1	0	0
200	0	1	1	1	25	0	1	1	0	1	1	5.29832	0	0	0	0	0	0	0	0	1	0	0
600	0	18	1	1	43	0	1	0	0	1	0	6.39693	0	0	0	0	0	0	0	0	1	0	0
500	0	15	1	1	40	0	1	0	0	1	0	6.21461	0	0	0	0	0	0	0	0	1	0	0
300	0	20	1	1	45	1	1	0	0	1	0	5.70378	0	0	0	0	0	0	0	0	1	0	0
600	0	25	1	1	50	1	1	0	0	1	0	6.39693	0	0	0	0	0	0	0	0	1	0	0
600	0	11	1	1	36	0	1	1	0	1	0	6.39693	0	0	0	0	0	0	0	0	1	0	0
500	0	5	1	1	30	0	1	0	0	3	1	6.21461	0	0	0	0	0	0	0	0	1	0	0
500	1	4	1	1	29	0	1	0	0	1	1	6.21461	0	0	0	0	0	0	0	0	1	0	0
500	1	1	1	1	25	1	1	1	0	1	1	6.21461	0	0	0	0	0	0	0	0	1	0	0
600	0	5	1	1	30	1	1	0	0	1	1	6.39693	0	0	0	0	0	0	0	0	1	0	0
4000	1	10	1	0	35	1	0	1	0	4	1	8.29405	0	0	0	0	0	0	0	0	1	0	0
3000	0	15	3	0	40	1	0	0	1	2	0	8.00637	0	0	0	0	0	0	0	0	1	0	0
15000	1	25	3	0	50	1	0	1	0	4	0	9.61581	1	0	0	0	0	0	0	0	1	0	0
10000	0	10	3	0	35	1	0	0	0	1	1	9.21034	1	0	0	0	0	0	0	0	1	0	0
20000	1	20	3	0	45	1	0	1	1	4	0	9.90349	1	0	0	0	0	0	0	0	1	0	0
10000	1	8	3	0	33	0	0	1	1	4	1	9.21034	1	0	0	0	0	0	0	0	1	0	0
30000	1	15	1	0	40	0	0	1	0	2	0	10.3089	1	0	0	0	0	0	0	0	1	0	0
20000	1	11	2	1	36	0	0	0	0	1	0	9.90349	1	0	0	0	0	0	0	0	1	0	0
50000	0	25	1	0	50	1	0	0	0	4	0	10.8198	1	0	0	0	0	0	0	0	1	0	0
20000	1	25	1	1	50	1	0	0	0	1	0	9.90349	1	0	0	0	0	0	0	0	1	0	0
8000	1	1	3	0	25	1	0	1	0	4	1	8.9872	1	0	0	0	0	0	0	0	1	0	0
30000	1	10	1	0	35	1	0	1	0	1	1	10.3089	1	0	0	0	0	0	0	0	1	0	0
80000	1	10	2	0	35	1	0	1	0	4	1	11.2898	1	0	0	0	0	0	0	0	1	0	0
14000	0	10	1	0	35	0	0	0	0	2	1	9.54681	1	0	0	0	0	0	0	0	1	0	0
7000	0	13	1	0	38	0	0	0	0	1	0	8.85366	1	0	0	0	0	0	0	0	1	0	0
10000	1	15	1	0	40	0	0	0	0	1	0	9.21034	1	0	0	0	0	0	0	0	1	0	0
5000	0	17	1	1	42	0	0	0	0	1	0	8.51719	1	0	0	0	0	0	0	0	1	0	0
2000	0	15	1	0	40	0	0	1	0	1	0	7.6009	0	0	0	0	0	0	0	0	1	0	0
2000	0	28	1	0	53	0	0	0	0	1	0	7.6009	0	0	0	0	0	0	0	0	1	0	0
9000	0	3	3	0	35	1	0	1	1	4	1	9.10498	1	0	0	0	0	0	0	0	1	0	0
7000	1	2	2	1	51	1	0	0	0	4	0	8.85366	1	0	0	0	0	0	0	0	1	0	0
7000	1	7	2	1	42	0	1	0	1	2	0	8.85366	1	0	0	0	0	0	0	0	1	0	0
8000	1	10	3	0	40	1	1	0	1	4	0	8.9872	1	0	0	0	0	0	0	0	1	0	0
7000	1	8	4	0	60	0	0	0	1	4	0	8.85366	1	0	0	0	0	0	0	0	1	0	0
7000	1	2	2	1	39	1	1	0	0	2	0	8.85366	1	0	0	0	0	0	0	0	1	0	0
5000	0	16	3	1	62	0	0	1	0	4	0	8.51719	1	0	0	0	0	0	0	0	1	0	0
5000	0	10	4	1	40	0	0	0	1	3	0	8.51719	1	0	0	0	0	0	0	0	1	0	0
5500	1	5	2	0	45	0	0	0	1	4	0	8.6125	1	0	0	0	0	0	0	0	1	0	0
8000	0	11	2	1	49	1	0	0	0	2	0	8.9872	1	0	0	0	0	0	0	0	1	0	0
4000	0	9	2	1	44	0	1	0	1	4	0	8.29405	0	0	0	0	0	0	0	0	1	0	0
5000	1	3	3	1	47	1	1	0	0	4	0	8.51719	1	0	0	0	0	0	0	0	1	0	0
6000	1	8	3	1	40	1	1	1	1	4	0	8.69951	1	0	0	0	0	0	0	0	1	0	0
9000	0	9	4	0	38	1	1	0	1	1	0	9.10498	1	0	0	0	0	0	0	0	1	0	0
5000	1	1	2	1	43	0	1	1	0	4	0	8.51719	1	0	0	0	0	0	0	0	1	0	0
8000	0	3	3	1	43	0	0	0	0	3	0	8.9872	1	0	0	0	0	0	0	0	1	0	0
8000	1	3	3	0	55	1	0	0	1	3	0	8.9872	1	0	0	0	0	0	0	0	1	0	0
7000	1	4	4	1	49	1	1	1	1	4	0	8.85366	1	0	0	0	0	0	0	0	1	0	0
6000	0	7	2	1	28	1	1	0	1	3	1	8.69951	1	0	0	0	0	0	0	0	1	0	0
6000	1	2	4	0	33	0	0	0	0	4	1	8.69951	1	0	0	0	0	0	0	0	1	0	0
9000	0	3	3	0	35	1	0	1	1	4	1	9.10498	1	0	0	0	0	0	0	0	1	0	0
7000	1	2	2	1	51	1	0	0	0	4	0	8.85366	1	0	0	0	0	0	0	0	1	0	0
7000	1	7	2	1	42	0	1	0	1	2	0	8.85366	1	0	0	0	0	0	0	0	1	0	0
8000	1	10	3	0	40	1	1	0	1	4	0	8.9872	1	0	0	0	0	0	0	0	1	0	0
7000	1	8	4	0	60	1	0	0	1	4	0	8.85366	1	0	0	0	0	0	0	0	1	0	0
2000	0	10	1	1	45	0	0	0	1	4	0	7.6009	0	0	0	0	0	0	0	0	1	0	0
1000	1	4	1	1	27	0	0	0	1	4	1	6.90775	0	0	0	0	0	0	0	0	1	0	0
1000	1	10	1	0	43	0	0	0	0	1	0	6.90775	0	0	0	0	0	0	0	0	1	0	0
1000	1	10	1	0	44	0	0	0	0	1	0	6.90775	0	0	0	0	0	0	0	0	1	0	0
1000	1	3	1	1	36	0	0	1	1	4	0	6.90775	0	0	0	0	0	0	0	0	1	0	0
500	0	5	1	1	27	1	0	1	0	1	1	6.21461	0	0	0	0	0	0	0	0	1	0	0
200	0	5	1	1	30	0	0	0	0	1	1	5.29832	0	0	0	0	0	0	0	0	1	0	0
600	0	5	1	1	26	0	0	0	1	4	1	6.39693	0	0	0	0	0	0	0	0	1	0	0
600	0	4	1	1	27	0	0	0	1	4	1	6.39693	0	0	0	0	0	0	0	0	1	0	0
600	0	5	1	1	28	0	0	1	1	4	1	6.39693	0	0	0	0	0	0	0	0	1	0	0
900	1	11	1	0	30	0	0	0	0	1	1	6.80239	0	0	0	0	0	0	0	0	1	0	0
1000	1	6	1	1	35	1	0	1	0	1	1	6.90775	0	0	0	0	0	0	0	0	1	0	0
1000	0	6	1	0	25	1	0	0	0	1	1	6.90775	0	0	0	0	0	0	0	0	1	0	0
1500	1	5	1	1	27	1	0	1	1	4	1	7.31322	0	0	0	0	0	0	0	0	1	0	0
1500	1	3	1	1	26	1	0	1	1	4	1	7.31322	0	0	0	0	0	0	0	0	1	0	0
2000	0	4	1	1	28	0	0	0	0	1	1	7.6009	0	0	0	0	0	0	0	0	1	0	0
1500	0	6	1	1	27	0	0	0	1	4	1	7.31322	0	0	0	0	0	0	0	0	1	0	0
1500	0	4	1	1	32	0	0	1	0	1	1	7.31322	0	0	0	0	0	0	0	0	1	0	0
2000	1	12	1	0	46	0	0	0	1	4	0	7.6009	0	0	0	0	0	0	0	0	1	0	0
1000	0	5	1	1	28	1	0	0	0	1	1	6.90775	0	0	0	0	0	0	0	0	1	0	0
500	0	6	1	1	24	0	0	0	0	1	1	6.21461	0	0	0	0	0	0	0	0	1	0	0
600	0	5	1	1	41	0	0	0	0	1	0	6.39693	0	0	0	0	0	0	0	0	1	0	0
800	1	5	1	1	38	0	0	0	0	1	0	6.68461	0	0	0	0	0	0	0	0	1	0	0
500	0	6	1	1	37	0	0	0	0	1	0	6.21461	0	0	0	0	0	0	0	0	1	0	0
700	0	6	1	1	36	0	0	0	1	4	0	6.55108	0	0	0	0	0	0	0	0	1	0	0
700	0	9	1	1	38	0	0	1	0	1	0	6.55108	0	0	0	0	0	0	0	0	1	0	0
1500	0	5	1	0	28	0	0	1	1	3	1	7.31322	0	0	0	0	0	0	0	0	1	0	0
1500	1	5	1	0	26	1	0	0	0	1	1	7.31322	0	0	0	0	0	0	0	0	1	0	0
2000	0	8	1	0	28	1	0	0	0	1	1	7.6009	0	0	0	0	0	0	0	0	1	0	0
1500	1	6	1	1	32	0	0	1	0	1	1	7.31322	0	0	0	0	0	0	0	0	1	0	0
1000	0	3	1	1	27	0	0	0	1	4	1	6.90775	0	0	0	0	0	0	0	0	1	0	0
1500	0	5	1	1	26	0	0	0	0	1	1	7.31322	0	0	0	0	0	0	0	0	1	0	0
1500	1	6	1	0	25	0	0	1	0	1	1	7.31322	0	0	0	0	0	0	0	0	1	0	0
2000	1	2	1	0	26	0	0	1	0	1	1	7.6009	0	0	0	0	0	0	0	0	0	1	0
1000	0	10	1	1	36	1	0	0	0	1	0	6.90775	0	0	0	0	0	0	0	0	0	1	0
1000	0	5	1	1	33	1	0	0	0	1	1	6.90775	0	0	0	0	0	0	0	0	0	1	0
1600	1	6	1	0	28	1	0	0	0	4	1	7.37776	0	0	0	0	0	0	0	0	0	1	0
1500	1	4	1	0	34	1	0	0	0	1	1	7.31322	0	0	0	0	0	0	0	0	0	1	0
1500	0	10	1	1	45	0	0	0	0	1	0	7.31322	0	0	0	0	0	0	0	0	0	1	0
2000	0	13	1	0	33	0	0	0	0	1	1	7.6009	0	0	0	0	0	0	0	0	0	1	0
3000	1	3	1	1	24	1	0	0	1	4	1	8.00637	0	0	0	0	0	0	0	0	0	1	0
5000	1	2	1	1	23	0	0	0	1	4	1	8.51719	1	0	0	0	0	0	0	0	0	1	0
4000	1	4	1	1	26	0	0	0	1	4	1	8.29405	0	0	0	0	0	0	0	0	0	1	0
3000	0	3	1	1	24	0	0	0	1	3	1	8.00637	0	0	0	0	0	0	0	0	0	1	0
1500	0	11	1	0	36	0	0	1	0	1	0	7.31322	0	0	0	0	0	0	0	0	0	1	0
2000	1	7	1	1	32	1	0	0	0	1	1	7.6009	0	0	0	0	0	0	0	0	0	1	0
1000	0	8	1	1	33	0	0	0	0	1	1	6.90775	0	0	0	0	0	0	0	0	0	1	0
1000	0	10	1	0	34	0	0	0	0	1	1	6.90775	0	0	0	0	0	0	0	0	0	1	0
2000	1	6	1	0	37	0	0	1	1	4	0	7.6009	0	0	0	0	0	0	0	0	0	1	0
1500	0	5	1	1	32	0	0	0	1	4	1	7.31322	0	0	0	0	0	0	0	0	0	1	0
6000	1	3	3	0	35	1	0	1	1	4	1	8.69951	1	0	0	0	0	0	0	0	0	1	0
7000	1	2	2	1	51	1	0	0	0	4	0	8.85366	1	0	0	0	0	0	0	0	0	1	0
7000	1	7	2	1	42	0	1	0	1	2	0	8.85366	1	0	0	0	0	0	0	0	0	1	0
5000	1	10	3	0	40	1	1	0	1	4	0	8.51719	1	0	0	0	0	0	0	0	0	1	0
8000	1	8	4	0	60	1	0	0	1	4	0	8.9872	1	0	0	0	0	0	0	0	0	1	0
5000	1	2	2	1	39	1	1	0	0	2	0	8.51719	1	0	0	0	0	0	0	0	0	1	0
4000	1	16	3	1	62	0	0	1	0	4	0	8.29405	0	0	0	0	0	0	0	0	0	1	0
4000	1	10	4	1	40	0	0	0	1	3	0	8.29405	0	0	0	0	0	0	0	0	0	1	0
5000	1	5	2	0	45	0	0	0	1	4	0	8.51719	1	0	0	0	0	0	0	0	0	1	0
7000	1	11	2	1	49	1	0	0	0	2	0	8.85366	1	0	0	0	0	0	0	0	0	1	0
4000	1	9	2	1	44	0	1	0	1	4	0	8.29405	0	0	0	0	0	0	0	0	0	1	0
5000	1	3	3	1	47	1	1	0	0	4	0	8.51719	1	0	0	0	0	0	0	0	0	1	0
6000	1	8	3	1	40	1	1	1	1	4	0	8.69951	1	0	0	0	0	0	0	0	0	1	0
9000	1	9	4	0	38	1	1	0	1	1	0	9.10498	1	0	0	0	0	0	0	0	0	1	0
5000	1	1	2	1	43	0	1	1	0	4	0	8.51719	1	0	0	0	0	0	0	0	0	1	0
400	0	2	1	1	20	1	0	0	1	4	1	5.99146	0	0	0	0	0	0	0	0	0	1	0
600	1	4	1	1	44	0	0	1	1	4	0	6.39693	0	0	0	0	0	0	0	0	0	1	0
500	0	3	1	1	51	0	0	0	0	1	0	6.21461	0	0	0	0	0	0	0	0	0	1	0
500	0	3	1	1	53	0	0	0	1	4	0	6.21461	0	0	0	0	0	0	0	0	0	1	0
500	0	3	3	1	34	0	0	1	1	4	1	6.21461	0	0	0	0	0	0	0	0	0	1	0
400	0	1	2	1	27	0	0	1	1	4	1	5.99146	0	0	0	0	0	0	0	0	0	1	0
1200	1	2	1	0	43	0	0	0	1	4	0	7.09008	0	0	0	0	0	0	0	0	0	1	0
1000	0	2	1	0	41	0	0	0	0	1	0	6.90775	0	0	0	0	0	0	0	0	0	1	0
800	1	4	1	0	38	1	0	0	1	4	0	6.68461	0	0	0	0	0	0	0	0	0	1	0
1000	1	4	1	1	41	1	0	1	1	4	0	6.90775	0	0	0	0	0	0	0	0	0	1	0
600	1	2	1	1	25	0	0	1	0	1	1	6.39693	0	0	0	0	0	0	0	0	0	1	0
800	1	2	3	1	27	0	0	1	1	4	1	6.68461	0	0	0	0	0	0	0	0	0	1	0
2000	1	4	3	1	33	0	0	1	1	3	1	7.6009	0	0	0	0	0	0	0	0	0	1	0
1000	0	3	1	1	45	0	0	1	1	4	0	6.90775	0	0	0	0	0	0	0	0	0	1	0
1300	0	5	1	1	21	0	0	0	1	4	1	7.17012	0	0	0	0	0	0	0	0	0	1	0
1500	1	5	1	0	30	0	0	1	1	1	1	7.31322	0	0	0	0	0	0	0	0	0	1	0
1000	0	5	1	0	44	1	0	1	0	1	0	6.90775	0	0	0	0	0	0	0	0	0	1	0
800	0	3	1	1	40	1	0	0	0	1	0	6.68461	0	0	0	0	0	0	0	0	0	1	0
1000	0	1	1	1	22	1	0	0	1	4	1	6.90775	0	0	0	0	0	0	0	0	0	1	0
1000	0	2	1	1	48	1	0	0	0	1	0	6.90775	0	0	0	0	0	0	0	0	0	1	0
1000	0	2	1	0	28	0	0	0	0	1	1	6.90775	0	0	0	0	0	0	0	0	0	1	0
1000	1	3	1	1	50	0	0	0	0	1	0	6.90775	0	0	0	0	0	0	0	0	0	1	0
600	0	2	1	1	45	0	0	0	0	1	0	6.39693	0	0	0	0	0	0	0	0	0	1	0
1500	1	2	2	1	35	1	0	1	0	1	1	7.31322	0	0	0	0	0	0	0	0	0	0	1
800	0	2	2	1	49	1	0	0	1	4	0	6.68461	0	0	0	0	0	0	0	0	0	0	1
3000	1	1	3	1	33	1	0	1	0	1	1	8.00637	0	0	0	0	0	0	0	0	0	0	1
2000	1	5	1	1	56	1	0	0	0	1	0	7.6009	0	0	0	0	0	0	0	0	0	0	1
2000	0	5	1	1	26	0	0	1	0	1	1	7.6009	0	0	0	0	0	0	0	0	0	0	1
1500	1	2	1	0	25	0	0	0	0	1	1	7.31322	0	0	0	0	0	0	0	0	0	0	1
4000	0	5	1	0	54	0	0	0	0	1	0	8.29405	0	0	0	0	0	0	0	0	0	0	1
600	0	2	1	0	42	0	0	0	0	1	0	6.39693	0	0	0	0	0	0	0	0	0	0	1
500	0	3	1	1	31	1	0	0	1	4	1	6.21461	0	0	0	0	0	0	0	0	0	0	1
900	1	2	1	1	48	1	0	1	0	1	0	6.80239	0	0	0	0	0	0	0	0	0	0	1
4000	1	2	1	0	29	0	0	1	0	1	1	8.29405	0	0	0	0	0	0	0	0	0	0	1
1300	1	2	1	0	40	0	0	1	0	1	0	7.17012	0	0	0	0	0	0	0	0	0	0	1
1000	0	1	1	0	34	0	0	0	0	1	1	6.90775	0	0	0	0	0	0	0	0	0	0	1
1500	0	4	1	0	22	0	0	0	0	1	1	7.31322	0	0	0	0	0	0	0	0	0	0	1
300	0	3	1	0	46	0	0	1	0	1	0	5.70378	0	0	0	0	0	0	0	0	0	0	1
700	1	2	1	0	30	0	0	0	0	1	1	6.55108	0	0	0	0	0	0	0	0	0	0	1
600	0	2	1	0	39	0	0	1	0	1	0	6.39693	0	0	0	0	0	0	0	0	0	0	1
200	1	1	1	0	33	0	0	1	1	4	1	5.29832	0	0	0	0	0	0	0	0	0	0	1
600	0	3	1	0	49	0	0	0	1	4	0	6.39693	0	0	0	0	0	0	0	0	0	0	1
500	0	2	1	1	39	0	0	1	1	4	0	6.21461	0	0	0	0	0	0	0	0	0	0	1
1000	1	3	2	1	37	0	0	1	0	1	0	6.90775	0	0	0	0	0	0	0	0	0	0	1
800	1	2	1	1	27	0	0	1	0	1	1	6.68461	0	0	0	0	0	0	0	0	0	0	1
1000	0	2	1	1	50	0	0	0	0	1	0	6.90775	0	0	0	0	0	0	0	0	0	0	1
800	0	4	1	1	43	0	0	0	1	4	0	6.68461	0	0	0	0	0	0	0	0	0	0	1
400	0	5	1	1	31	0	0	0	1	1	1	5.99146	0	0	0	0	0	0	0	0	0	0	1
1500	0	2	1	1	45	1	0	0	1	4	0	7.31322	0	0	0	0	0	0	0	0	0	0	1
3000	1	3	1	1	38	0	0	1	1	4	0	8.00637	0	0	0	0	0	0	0	0	0	0	1
1500	0	3	1	1	29	0	0	0	0	1	1	7.31322	0	0	0	0	0	0	0	0	0	0	1
1500	0	2	1	1	24	0	0	0	0	1	1	7.31322	0	0	0	0	0	0	0	0	0	0	1
544	0	5	2	1	32	0	0	1	0	1	1	6.29895	0	0	0	0	0	0	0	0	0	0	1
1100	1	4	2	1	59	0	0	1	0	1	0	7.00307	0	0	0	0	0	0	0	0	0	0	1
400	0	4	1	0	48	0	0	0	0	1	0	5.99146	0	0	0	0	0	0	0	0	0	0	1
1500	0	4	1	0	53	0	0	0	0	1	0	7.31322	0	0	0	0	0	0	0	0	0	0	1
1500	0	2	1	0	42	0	0	1	0	1	0	7.31322	0	0	0	0	0	0	0	0	0	0	1
1200	0	2	1	1	29	0	0	1	0	1	1	7.09008	0	0	0	0	0	0	0	0	0	0	1
3000	0	4	3	1	54	0	0	0	0	1	0	8.00637	0	0	0	0	0	0	0	0	0	0	1
3000	0	2	1	1	50	0	0	1	1	4	0	8.00637	0	0	0	0	0	0	0	0	0	0	1
4000	0	4	1	1	20	0	0	0	1	4	1	8.29405	0	0	0	0	0	0	0	0	0	0	1
2000	0	2	1	1	35	0	0	0	1	4	1	7.6009	0	0	0	0	0	0	0	0	0	0	1
800	1	1	1	1	56	0	0	0	0	1	0	6.68461	0	0	0	0	0	0	0	0	0	0	1
400	0	4	1	0	26	0	0	1	0	1	1	5.99146	0	0	0	0	0	0	0	0	0	0	1
2500	1	5	1	0	34	0	0	0	0	1	1	7.82405	0	0	0	0	0	0	0	0	0	0	1
2000	0	2	1	0	21	0	0	0	0	1	1	7.6009	0	0	0	0	0	0	0	0	0	0	1
3000	0	2	1	0	30	0	0	1	0	1	1	8.00637	0	0	0	0	0	0	0	0	0	0	1
1300	1	2	1	0	49	0	0	0	0	1	0	7.17012	0	0	0	0	0	0	0	0	0	0	1
2000	0	3	1	0	28	0	0	0	0	1	1	7.6009	0	0	0	0	0	0	0	0	0	0	1
1500	1	4	3	0	44	0	0	0	0	1	0	7.31322	0	0	0	0	0	0	0	0	0	0	1
500	0	1	1	0	32	1	0	1	0	1	1	6.21461	0	0	0	0	0	0	0	0	0	0	1
500	0	3	1	0	25	0	0	1	0	1	1	6.21461	0	0	0	0	0	0	0	0	0	0	1
1000	0	3	1	1	44	0	0	1	0	1	0	6.90775	0	0	0	0	0	0	0	0	0	0	1
700	0	5	1	1	46	0	0	0	0	1	0	6.55108	0	0	0	0	0	0	0	0	0	0	1
800	1	2	1	1	51	0	0	0	0	1	0	6.68461	0	0	0	0	0	0	0	0	0	0	1
600	1	2	1	1	43	0	0	1	0	1	0	6.39693	0	0	0	0	0	0	0	0	0	0	1
600	0	3	3	1	28	0	0	0	0	1	1	6.39693	0	0	0	0	0	0	0	0	0	0	1
1000	1	1	3	1	58	0	0	1	0	1	0	6.90775	0	0	0	0	0	0	0	0	0	0	1
600	1	2	3	1	29	0	0	0	0	1	1	6.39693	0	0	0	0	0	0	0	0	0	0	1
600	0	2	3	1	48	0	0	0	1	4	0	6.39693	0	0	0	0	0	0	0	0	0	0	1
